# Supplementary material for: ER proteins decipher the tubulin code to regulate organelle distribution
Source: Nature. 2021 Dec 15;601(7891):132–8. doi: 10.1038/s41586-021-04204-9 (PMC8732269; doi:10.1038/s41586-021-04204-9)
Supplement: Supplementary file 5 — Source Data Fig. 1 [file 41586_2021_4204_MOESM5_ESM.xlsx]

## Sheet: b
WT	Climp63 KO1	Climp63 KO2	KTN1 KO1	KTN1 KO2	p180 KO1	p180 KO2	Climp63/KTN1 DKO1	Climp63/KTN1 DKO2	Climp63/p180 DKO1	Climp63/p180 DKO2	p180/KTN1 DKO1	Climp63/p180/KTN1 TKO1	Climp63/p180/KTN1 TKO2	p180/KTN1 DKO2
17.394	27.984	23.675	24.603	29.727	26.108	26.889	32.836	30.445	25.237	18.904	19.058	23.608	18.324	21.5493
25.632	29.112	27.223	27.502	23.714	23.152	23.027	32.741	27.172	25.091	16.882	20.295	20.676	26.233	27.2035
24.329	37.623	22.736	29.501	25.14	23.296	25.662	29.112	28.429	21.515	18.838	21.889	20.229	19.997	21.9436
25.781	29.333	31.787	25.519	26.533	25.741	20.74	30.311	27.635	19.549	22.255	22.186	19.364	23.071	18.5828
21.023	31.497	29.024	24.055	23.572	22.885	20.631	31.001	35.46	23.99	19.935	18.47	19.65	21.302	27.0269
21.564	29.657	31.174	31.687	30.205	22.786	22.731	32.273	30.562	24.985	17.697	22.421	20.079	18.894	16.81
22.094	22.864	29.519	24.191	27.188	21.226	20.886	31.598	30.143	21.369	19.008	19.218	21.961	18.584	16.8411
28.98	33.699	28.608	26.334	26.783	18.784	25.365	33.675	28.99	22.819	22.397	23.514	19.94	22.219	22.3111
19.821	24.511	28.77	26.744	26.972	22.274	23.832	26.903	28.823	20.072	22.897	17.795	18.321	23.437	18.1001
26.424	26.766	29.189	26.422	26.785	19.334	23.759	29.591	33.628	18.854	22.9	21.091	21.813	14.028	24.5512
19.883	25.02	32.085	27.524	25.129	18.385	22.011	32.168	30.593	20.941	23.259	19.394	19.455	23.846	14.9318
22.848	29.253	28.835	31.828	27.105	20.902	24.91	27.19	28.843	20.244	21.473	20.652	21.795	18.342	21.6268
22.135	29.272	30.582	27.041	30.94	20.755	21.404	34.687	30.438	20.275	20.39	20.539	21.719	19.28	21.5931
23.475	29.349	26.59	32.689	25.436	18.853	19.534	28.188	27.578	22.951	26.677	19.614	24.568	18.404	23.4131
23.652	29.442	35.697	26.497	28.529	19.973	17.791	34.751	28.74	22.935	20.683	16.973	23.316	19.51	19.9861
25.879	28.463	33.314	25.961	28.536	21.934	21.974	33.473	34.328	20.45	21.648	20.827	19.559	13.782	17.8394
25.418	31.772	25.51	31.772	30.521	20.944	20.348	33.974	28.963	20.483	22.76	20.452	21.464	19.437	18.6282
25.291	27.277	32.631	22.364	29.24	20.832	23.813	32.446	34.084	22.084	22.087	18.445	22.168	20.568	18.6544
22.459	36.817	36.64	27.103	23.335	18.876	18.947	28.698	28.612	20.514	19.089	16.982	22.797	19.601	21.1184
28.079	28.162	34.726	23.207	24.878	18.438	21.501	28.153	28.185	21.981	19.361	21.428	22.035	21.604	21.1711
20.627	26.013	28.792	23.952	24.613	26.863	20.265	29.477	26.402	18.49	15.949	18.454	27.469	17.17	17.1511
22.505	26.5	27.326	29.58	24.824	19.347	22.665	27.208	30.697	21.508	23.224	16.254	20.805	15.703	22.3597
22.918	33.806	32.459	29.152	29.016	17.689	20.408	29.181	30.818	16.037	25.693	17.226	25.609	16.779	16.7197
22.55	31.764	28.299	33.533	33.98	15.099	23.388	27.936	31.179	22.086	20.163	17.028	20.052	20.163	22.2577
24.577	30.436	30.954	23.025	32.734	20.393	22.241	33.152	27.898	18.669	20.448	20.12	27.875	20.751	23.1973
23.57	33.804	32.095	29.167	30.948	21.299	24.864	30.253	34.615	20.823	19.187	19.186	22.529	31.063	16.2816
22.086	27.648	29.167	32.057	27.543	23.642	22.337	27.924	32.685	20.237	20.797	21.183	22.308	22.738	18.6687
21.537	27.301	30.176	32.373	31.481	20.85	21.45	29.953	27.658	23.723	20.562	25.663	22.045	27.372	16.7425
25.104	33.44	32.245	32.357	21.881	19.224	19.174	35.702	30.49	20.065	22.717	17.608	20.909	19.522	15.0652
19.771	26.534	28.46	32.958	29.286	19.567	22.238	32.902	31.406	21.611	26.1	20.135	18.577	29.815	19.8474
						21.329					22.016		19.113
											21.103

## Sheet: c
WT	Climp63 KO1	Climp63 KO2	KTN1 KO1	KTN1 KO2	p180 KO1	p180 KO2	Climp63/KTN1 DKO1	Climp63/KTN1 DKO2	Climp63/p180 DKO1	Climp63/p180 DKO2	p180/KTN1 DKO1	Climp63/p180/KTN1 TKO1	Climp63/p180/KTN1 TKO2	p180/KTN1 DKO2
0.290567	0.161427	0.212362	0.321313	0.133123	0.300461	0.387017	0.117517	0.134939	0.226957	0.224759	0.25867	0.13491	0.315701	0.261623
0.316926	0.193779	0.176311	0.094494	0.329596	0.38841	0.299476	0.28035	0.192411	0.25475	0.199349	0.374299	0.321419	0.424562	0.321218
0.166395	0.190332	0.066761	0.137271	0.092681	0.380432	0.453637	0.239469	0.077506	0.101669	0.112153	0.336722	0.457848	0.1229	0.216832
0.219893	0.118884	0.273311	0.198351	0.146323	0.375835	0.40861	0.132932	0.294929	0.093963	0.07569	0.400373	0.35716	0.453691	0.304303
0.082151	0.24034	0.144969	0.288058	0.45714	0.376892	0.305793	0.194467	0.101602	0.287709	0.293179	0.379259	0.288949	0.135969	0.234599
0.338232	0.226576	0.27614	0.166954	0.161222	0.317273	0.402403	0.165108	0.240215	0.11721	0.298572	0.29708	0.080375	0.393857	0.318651
0.104374	0.229572	0.23831	0.143737	0.126736	0.399214	0.228741	0.31286	0.336015	0.206284	0.207946	0.184051	0.09947	0.426526	0.345369
0.215568	0.175691	0.18677	0.192695	0.107491	0.378404	0.190293	0.190666	0.120588	0.13174	0.215359	0.137324	0.196721	0.328525	0.444438
0.303719	0.226956	0.307227	0.142503	0.231342	0.14506	0.223289	0.198606	0.260256	0.201151	0.439655	0.434032	0.181601	0.288634	0.343028
0.346772	0.24804	0.149214	0.171276	0.248669	0.250548	0.438716	0.185091	0.148477	0.239413	0.348335	0.30354	0.354763	0.255911	0.244225
0.247694	0.293205	0.143146	0.129903	0.272854	0.309729	0.442081	0.200382	0.165548	0.262828	0.124933	0.320047	0.26091	0.208666	0.201984
0.450294	0.270196	0.306821	0.249406	0.101015	0.350273	0.365286	0.270119	0.256371	0.194688	0.224399	0.275088	0.258635	0.367791	0.290993
0.240336	0.183752	0.1489	0.077588	0.151771	0.156624	0.325111	0.160758	0.161499	0.22964	0.190872	0.370773	0.272623	0.197471	0.360831
0.220671	0.194169	0.121122	0.129977	0.161739	0.304206	0.315066	0.164664	0.12207	0.135658	0.213251	0.31214	0.276165	0.160564	0.344751
0.165924	0.337831	0.233178	0.277995	0.144541	0.315517	0.364936	0.103272	0.191655	0.164283	0.159419	0.380934	0.410275	0.178136	0.250507
0.238218	0.110839	0.101447	0.505912	0.177961	0.189124	0.227154	0.285981	0.20603	0.170325	0.155075	0.305664	0.325889	0.201138	0.424195
0.126312	0.092114	0.124994	0.202649	0.183064	0.358283	0.338607	0.193396	0.118737	0.255928	0.19438	0.336335	0.216188	0.24767	0.303103
0.256452	0.126979	0.109812	0.183856	0.241216	0.241262	0.389139	0.178152	0.146334	0.192196	0.234866	0.36263	0.167845	0.404456	0.226308
0.268319	0.17706	0.236154	0.114694	0.104196	0.242751	0.265836	0.179852	0.200282	0.173074	0.212196	0.326597	0.328615	0.317526	0.446189
0.22013	0.225865	0.167912	0.11199	0.396298	0.413314	0.393046	0.081514	0.13578	0.170845	0.10928	0.296727	0.219296	0.187568	0.283402
0.295051	0.214358	0.154734	0.193155	0.144856	0.206027	0.077535	0.155202	0.278164	0.238596	0.152939	0.341487	0.319343	0.202936	0.332935
0.422864	0.082585	0.159198	0.19757	0.277224	0.364956	0.378346	0.303117	0.321765	0.284896	0.159594	0.338686	0.064634	0.189759	0.439726
0.220835	0.072115	0.206897	0.204024	0.222887	0.312002	0.282393	0.197264	0.228824	0.305761	0.232664	0.297375	0.148159	0.18897	0.390001
0.308552	0.140126	0.252093	0.226999	0.174808	0.31072	0.372655	0.24033	0.185075	0.185721	0.241995	0.306413	0.154836	0.158358	0.373114
0.078926	0.248966	0.122203	0.086244	0.174036	0.342122	0.411738	0.196074	0.104943	0.070857	0.246308	0.2829	0.163261	0.247895	0.325301
0.317962	0.308686	0.250596	0.178024	0.185929	0.34994	0.358028	0.15797	0.152754	0.242782	0.172889	0.325916	0.241424	0.217552	0.316407
0.063621	0.298548	0.094592	0.249353	0.178508	0.283313	0.30985	0.22913	0.253191	0.092781	0.062071	0.253807	0.2676	0.220914	0.373558
0.274906	0.298741	0.232749	0.133778	0.120565	0.199627	0.316872	0.279001	0.185192	0.160944	0.358626	0.409979	0.087835	0.222415	0.259542
0.179191	0.21074	0.191692	0.157766	0.073146	0.210663	0.06619	0.192166	0.161888	0.129062	0.191325	0.430564	0.243552	0.094093	0.367946
0.253714	0.140245	0.202251	0.137176	0.222198	0.207107	0.320932	0.343999	0.230459	0.212029	0.256267	0.360738	0.215152	0.230063	0.297057
						0.334882					0.380459		0.265987	0.379389
											0.288568			0.377284

## Sheet: d
wt	C63Vector	H69A	K10A	R70A	R7A	WT_C63
17.6122	26.4777	24.616	30.5944	37.8364	34.1173	20.3191
26.5555	34.1616	23.4952	34.1941	31.2766	33.793	23.7636
22.6517	30.0965	27.8224	33.1269	32.4504	21.7704	28.9609
26.476	33.8863	23.014	27.7095	32.8278	30.2598	26.9729
22.4108	33.2258	22.8484	35.0151	33.9996	29.401	23.3408
25.6976	32.4575	23.0174	30.8657	28.807	30.9647	22.7357
24.8179	39.6246	24.1923	36.0503	32.6753	31.4551	27.9989
21.6963	29.3828	24.0845	31.7924	27.1143	24.5825	25.3603
27.3905	30.7774	24.891	28.8347	29.9401	30.5878	31.3128
26.9851	33.4996	21.9782	34.2696	30.8251	24.8055	27.4948
18.5962	24.7233	25.9462	29.7024	27.4336	26.2183	27.4245
20.9286	32.6588	24.6988	29.6822	28.5427	33.2243	25.1645
22.1722	32.5067	23.5499	28.1251	29.3641	29.4204	24.0507
26.3628	29.9077	24.5566	35.6216	28.6946	28.7062	25.6323
19.934	30.5366	19.0103	29.2608	25.2512	37.0777	21.0752
20.693	30.6992	25.1231	31.4009	23.4276	27.8716	21.6417
21.2466	27.9257	21.3887	31.6956	33.1688	26.953	30.1333
26.1992	34.1957	21.7636	30.1799	34.8876	29.0658	30.4892
27.9738	32.5997	18.495	31.6652	28.6271	31.3061	23.8193
23.3999	34.7598	19.7799	32.3581	30.2794	30.2701	20.2236
26.0494	31.7704	22.2513	27.0089	33.859	31.336	23.9576
26.7867	33.5736	24.7264	35.2742	32.6709	19.8735	22.61
20.7522	29.0505	22.0689	31.5481	26.9216	29.4118	18.745
23.4665	29.1476	26.8934	32.1004	28.2288	38.3885	24.8994
18.2763	36.1642	22.9621	28.4107	31.3454	30.7579	26.139
23.6477	25.8306	28.4952	32.5056	34.6473	27.737	21.7946
24.4949	35.8636	22.0653	33.2815	38.5178	27.1874	23.4069
21.437	32.1356	22.8198	31.7669	30.4407	32.191	21.0128
20.1029	36.3486	19.1719	34.5832	27.7101	35.5095	25.2055
23.7036	28.1386	20.6227	25.0196	30.2675	29.1494	22.63
24.4385			29.1672
20.7542

## Sheet: e
WT	d410x2D50	d610x2D70	d710x2D80	p180Control	p180WT	d510x2D60
0.339674	0.478371	0.181929	0.481015	0.480765	0.390016	0.453781
0.233882	0.422758	0.262835	0.32169	0.40948	0.374331	0.492434
0.178251	0.46256	0.248029	0.476517	0.110816	0.232551	0.220977
0.142959	0.228153	0.220169	0.475307	0.429375	0.44065	0.446581
0.343635	0.183913	0.37479	0.358577	0.326254	0.291241	0.261696
0.194808	0.313594	0.36165	0.438113	0.473669	0.18515	0.466839
0.324823	0.486106	0.450199	0.3846	0.455174	0.502762	0.463882
0.136584	0.495933	0.389699	0.417006	0.424769	0.291703	0.449355
0.208296	0.344313	0.492453	0.264076	0.334231	0.212615	0.408604
0.37655	0.235262	0.203163	0.315542	0.295682	0.278985	0.338137
0.181049	0.219526	0.492398	0.364349	0.473608	0.134459	0.358355
0.199413	0.4454	0.448987	0.376853	0.341177	0.266194	0.464379
0.31858	0.330269	0.485465	0.374842	0.297647	0.517832	0.290583
0.324883	0.232531	0.491783	0.38252	0.284727	0.514843	0.45588
0.380567	0.210865	0.400391	0.447021	0.408411	0.417442	0.465018
0.271148	0.419605	0.429835	0.281125	0.138052	0.451047	0.441572
0.292623	0.430271	0.436278	0.430813	0.36955	0.385188	0.332514
0.302093	0.369744	0.167437	0.460753	0.456454	0.480991	0.446642
0.216343	0.419128	0.420547	0.415193	0.45311	0.15304	0.252556
0.178798	0.270397	0.360957	0.405709	0.431236	0.272348	0.278618
0.283128	0.302568	0.467761	0.463808	0.449456	0.292003	0.327312
0.195819	0.147581	0.218723	0.50877	0.377531	0.279004	0.286502
0.25581	0.513428	0.358824	0.0771227	0.342089	0.371686	0.255866
0.32552	0.436046	0.437321	0.227581	0.387684	0.239641	0.486831
0.379032	0.291609	0.45383	0.499	0.491374	0.160205	0.470734
0.144083	0.441741	0.368239	0.474296	0.117145	0.403822	0.241196
0.380162	0.315257	0.450172	0.155988	0.440559	0.293121	0.37535
0.340646	0.24463	0.403136	0.452467	0.491519	0.46554	0.502463
0.142475	0.111633	0.389259	0.452609	0.470716	0.441421	0.306977
0.328726	0.402245	0.515486	0.403364	0.341714	0.227147	0.473251
0.292727	0.379259	0.479174	0.133009	0.349084	0.477792	0.385995
0.200632	0.368319	0.377068	0.520644	0.473302	0.430358	0.480098
0.322622	0.209391	0.494364	0.325124	0.441849	0.194883	0.410955
0.268823	0.512418	0.416453	0.312119	0.399362	0.106778	0.363987
0.212265	0.272138	0.4779	0.403053	0.179579	0.29186
0.303645	0.249447	0.276209	0.408942	0.393402	0.477872
0.251394	0.338239	0.409875	0.41517	0.509373	0.234264
0.205038	0.25795	0.44226	0.418193	0.377316	0.300463
0.294035	0.195792	0.393339	0.553144	0.470619	0.251721
0.200566	0.255513	0.227736	0.218443	0.404179	0.323084
0.20828	0.348496	0.547597	0.423366	0.570541	0.288813
0.182633	0.309212	0.387955	0.47142	0.416268	0.307259
0.261337	0.258176	0.47051	0.375183	0.332516	0.274785
0.200281	0.249154	0.595813	0.503927	0.362833	0.299176
0.321171	0.126656	0.45865	0.178563	0.413634	0.260636
0.191437	0.264557	0.442157	0.421751	0.323839	0.270195
0.136108	0.276573	0.352383	0.443401	0.364914	0.194914
0.316974	0.216695	0.476767	0.490571	0.302929	0.211643
0.327543	0.162007	0.425521	0.323336	0.485077	0.31132
0.158698	0.329874	0.358844	0.276966	0.397926	0.149848
0.195321	0.267094	0.446627	0.481616	0.470785	0.289282
0.347925	0.458051	0.5234	0.447196	0.514817	0.156111
0.294929	0.284774	0.298051	0.425577	0.49219	0.324167
0.364436	0.233306	0.518152	0.411188	0.386568	0.130838
0.195529	0.229946	0.417648	0.437369	0.467084	0.301037
0.277161	0.36037	0.264742	0.145713	0.509754	0.295266
0.310773	0.201221	0.461281	0.409296	0.500608	0.187001
0.219672	0.158451	0.499988	0.546432	0.344113	0.339572
0.320466	0.305667	0.323818	0.653494	0.517628	0.112676
	0.246152	0.385978	0.418652	0.368016	0.294756
	0.146772	0.486248	0.475378	0.156241	0.181539
		0.484808	0.344601	0.446905	0.406386
		0.413641	0.441045		0.336757
		0.457365	0.472351		0.231518
		0.403181	0.185338
		0.416507	0.625485
		0.471451	0.52721
		0.484003	0.394354
		0.485943	0.427274
		0.434903	0.483271

## Sheet: f
wt	KTN_FL	KTN_d1120x2D115	KTN_d1160x2D120	KTN_d1210x2D140	KTN_vec
17.6122	24.0593	29.8938	29.2091	22.8135	30.8651
26.5555	24.9987	36.26	29.8236	24.1632	30.2812
22.6517	29.3359	41.294	30.1516	24.0672	32.707
26.476	23.2133	31.1423	29.9269	18.7355	33.5325
22.4108	19.842	35.2408	31.9625	25.1396	33.8293
25.6976	29.8613	29.87	36.505	24.5505	35.1388
24.8179	24.9016	33.5511	33.7759	27.2398	27.1147
21.6963	25.6296	31.0357	31.3315	29.8929	24.1707
27.3905	24.2832	33.9839	35.4266	32.2268	35.0226
26.9851	22.7722	34.9062	30.5424	24.8646	28.4227
18.5962	26.6374	37.4277	27.3334	22.7544	28.6718
20.9286	20.7858	26.2587	33.0944	29.4915	33.6401
22.1722	22.2228	32.6884	32.1654	24.2004	33.3929
26.3628	26.7459	36.9847	36.3102	21.4907	34.1729
19.934	26.1902	38.0402	32.4428	24.3558	32.6566
20.693	31.1886	31.8187	30.8225	26.1232	30.2781
21.2466	25.6084	33.9045	29.6928	19.102	27.7803
26.1992	21.1517	26.7113	33.5814	23.4013	28.499
27.9738	20.661	33.9935	28.5327	30.8227	31.685
23.3999	21.3064	28.5912	32.4798	20.5906	28.6313
26.0494	22.0475	24.9827	32.4795	24.2092	29.3413
26.7867	23.5191	34.4432	29.025	25.0278	31.8322
20.7522	22.7095	31.5382	34.9113	24.0538	38.8221
23.4665	25.5156	28.6582	31.8433	27.3751	39.4488
18.2763	30.6787	31.7633	30.9637	19.6931	32.4873
23.6477	18.8391	35.2037	40.2752	22.7308	39.8395
24.4949	24.1864	32.8053	31.3269	19.3436	27.8311
21.437	21.6302	26.9914	29.4615	22.4489	30.2153
20.1029	21.9213	32.3302	36.1696	31.1743	29.6198
23.7036	23.1412	31.5456	30.0029	27.1142	29.5859
24.4385	25.223	34.4196	28.8441	27.6814	29.8489
20.7542	22.6967	29.2779	29.3757	25.1179	35.5634
	23.0824	33.1243	33.9598	28.7137	28.9582
	19.0438	30.1607	38.8012	19.1984	34.874
	28.0227	32.6866	26.574	21.5798	31.0054
	23.6744	27.9004	31.1817	24.178	35.2309
	19.7203	30.909	30.8213		29.4758
	23.2862	27.0504	34.992		26.3644
		27.1208	28.328
			28.7916
