# Supplementary material for: ER proteins decipher the tubulin code to regulate organelle distribution
Source: Nature. 2021 Dec 15;601(7891):132–8. doi: 10.1038/s41586-021-04204-9 (PMC8732269; doi:10.1038/s41586-021-04204-9)
Supplement: Supplementary file 6 — Source Data Fig. 2 [file 41586_2021_4204_MOESM6_ESM.xlsx]

## Sheet: b
	p180				KTN1
	Mock	7.5h	22h			mock	7.5h	22h
	-53.2709	450.592	1379.98			383.803	373.803	1829.83
	-96.8419	43.2592	2478.85			-0.911612	-26.1727	893.766
	-94.1605	88.5093	1905.14			48.6699	-45.5549	2265.96
	-52.1496	258.319	1445.1			-51.9466	-35.7374	789.334
	-25.6742	525.839	1781.55			-89.1001	296.318	1335.35
	46.75	457.756	3314.77			-101.312	95.3965	3110.81
	-55.1696	274.748	2988.06			13.8753	33.3015	1365.21
	-81.2202	1299.45	1806.93			-16.0739	29.4039	654.774
	-31.4145	1230.71	1555.43			-105.356	-2.05777	1457.15
	-70.338	280.743	1432.28			-50.459	-6.52929	957.486
	142.4	183.711	2490.05			-33.6647	96.1689	1050.64
	-75.5333	594.04	556.704			-40.6448	-24.1173	3749.05
	-35.9213	2381.54	2016.69			-0.129656	68.5364	1359.16
	-3.64402	163.574	1272.26			-46.5803	408.894	1017.91
	-2.08665	332.704	1711.27			-100.267	-37.8994	415.423
	-7.66749	344.802	919.666			-19.1348	2026.03	1464.33
	-20.9271	184.087	5135.3			-34.6162	205.556	935.703
	110.834	591.781	1379.52			109.909	148.991	2045.57
	44.3692	364.512	2169.15			-71.841	105.846	1078.08
	-58.1192	288.055	5236.65			-117.68	20.9378	1196.28
	-49.2179	237.334	1282.27			-27.8427	-37.031	1090.2
	194.253	701.447	1905.64			-33.3259	28.5661	387.326
	-14.1235	210.377	2436.02			12.0303	4132.25	399.896
	-13.1725	179.263	2163.63			93.2171	213.097	705.583
	-38.99	812.451	1078.97			-4.40712	630.571	4039.34
	36.7105	353.309	5844.53			85.6732	-17.1206	1237.74
	-71.7857	507.773	293.468			-26.9364	-1.83322	7183.32
	14.6869	520.256	3587.69			-17.1493	-47.7763	1206.76
	-34.4965	2850.45	849.184			13.3352	552.4	1270.05
	-116.131	424.723	2365.7			4.4357	251.552	1021.28
	-91.4727	576.797	3782.3			15.1057	232.36	442.825
	-20.3664	2356.95	1827.25			-20.3837	271.556	1597.3
	-83.2662	5138.92	1173.16			-34.6752	42.9337	146.144
	-64.3113	854.789	2106.79			22.8118	303.457	6351.09
	-55.6243	137.938	594.078			75.7176	-34.2896	2425.18
	-2.13639	4015.91	813.984			145.057	440.59	1324.69
	99.1282	450.557	4162.96			-16.0864	159.729	75.1292
	2.40087	216.152	355.951			15.372	-18.3344	3570.23
	-45.0643	132.79	1321.93			-0.634938	672.52	494.733
	-45.7351	474.438	3897.22			6.45867	147.34	1012.54
	147.506	6.74217	1512.51			57.9424	-27.0172	308.806
	1.38052	283.834	1743.04			1.79636	12.1372	516.933
	5.05974	229.128	3164.07			-10.7336	-32.2901	1609.38
	-2.40154	1835.36	2095.91			-2.69702	149.821	871.733
	24.6505	253.321	1579.3			11.1604	26.7176	683.609
	-27.9616	163.125	2746.49			38.3758	72.5989	2410.94
	6.37101	69.8403	6975.9			38.244	-5.77505	2014.7
	-48.8715	-1.99527	2545.38			-18.4257	123.274	5966.2
	-22.3417	165.15	1036.72			-41.6824	-1.57213	-45.183
	-29.2804	489.152	1359.13			76.3191	630.905	733.578
	30.9973	2.26414	1995			-23.8956	-71.4643	835.383
	158.13	259.511	1747.02			56.6477	70.0894	287.738
	-82.4357	353.686	1138.76			48.6026	2.82769	377.831
	-28.5359	35.0804	447.69			63.7042	2883.77	190.737
	-16.4161	799.226	1451.69			48.599	189.132	596.143
	-53.2526	152.409	1106.85			69.1701	-26.796	665.618
	-63.2797	123.731	2005.43			-46.9766	-46.6634	753.501
	-56.6235	2314.67	967.191			-35.2433	-48.3779	19.2642
	-82.9563	667.988	2565.14			-9.05298	-41.7028	1968.17
	10.305	65.4204	5542.93			-12.7236	5.26894	503.891
	-25.502	178.665	1853.11			-61.6389	-69.0891	341.996
	-25.2988	417.804	1081.36			21.1491	-47.9791	3587.5
	9.94856	1603.55	742.614			-26.9604	106.628	436.138
	0.779298	333.324	1307.35			9.52356	84.8907	2000.37
	69.6278	210.267	10195.3			-44.1472	-4.92601	492.311
	36.1721	241.112	1508.12			86.6734	-34.1183	751.553
	-15.0539	1053.51	961.551			-12.3833	41.3989	453.762
	-21.2631	667.868	952.685			-45.6439	47.3105	1307.68
	-22.1957	868.422	1059.24			-72.2388	120.174	558.518
	109.221	91.8125	2312.48			97.4941	-8.74878	740.776
	40.1586	150.973	3007.64			-16.2782	118.159	832.327
	-4.7693	656.56	2150.71			-60.8011	928.946	181.921
	114.573	1144.26	3994.06			-3.94284	47.7096	712.493
	-8.77991	581.011	909.536			-33.0531	6.48831	544.346
	-21.7108	188.176	1273.83			-30.5786	56.6795	1596.27
	-11.4112	315.185	1263.49			-47.8996	75.971	2937.12
	-29.8568	-14.2501	614.836			-72.093	-36.4233	1478.15
	14.689	2643.06	1275.59			-16.2618	69.8895	660.291
	-32.3551	468.349	612.961			-62.2321	38.9619	2082.86
	-10.19	-59.2463	1218.23			-80.3757	39.0999	792.66
	-22.0149	252.134	4405.01			-53.7236	20.5414	219.72
	-60.8816	1790.63	2393.31			-55.728	9.93532	818.757
	5.30233	16.0714	1010.98			-30.6495	87.1613	150.717
	70.4202	466.544	5305.29			-73.5036	70.1037	431.8
	-6.41858	31.123	3165.85			13.8588	12.1802	451.307
	-20.8768	2176.3	2668.28			-55.2434	66.7798	930.566
	-46.2634	174.905	1116.52			-38.3525	-22.0547	1055.99
	-55.2361	631.204	843.416			-65.2263	-27.6729	1346.76
	-73.3179	1088.43	846.863			-69.102	-41.6073	792.598
	1.89103	-43.7858	1057.35			-87.8604	98.2531	2284.61
	144.708	122.417	618.881			-24.4081	-41.0966	544.113
	-39.8082	1086.5	601.196			-49.0748	7.39124	280.919
	-31.1937	677.48	2017.28			29.0017	119.495	541.849
	-5.78838	632.55	946.269			-23.6103	13.11	292.471
	-58.4554	55.631	807.582			-27.9919	-13.3654	1576.26
	-73.0481	-28.2217	836.098			-95.8007	65.9823	6097.62
	1.05035	1280.08	7503.76			-53.1314	73.549	463.685
	1.65954	38.6195	516.022			-36.9089	300.252	230.46
	6.05059	108.386	908.141			-44.6335	-9.37294	1016.12
	7.14523	274.317	4826.23			99.5282	51.3336	269.302
	-40.6303	547.658	987.744			-60.171	-10.1653	564.51
	12.3468	232.71	1173.29			27.6119	26.3154	9328.77
	-7.85193	1091.21	5453.4			-49.1954	176.653	309.75
	-23.47	198.908	1046.61			24.0648	204.904	1171.1
	-10.6904	286.868	4383.3			-37.373	630.519	493.592
	-19.9449	247.869	4584.87			18.327	85.1651	2125.36
	-3.93754	304.361	2043.95			13.1075	116.747	3065.67
	88.1078	188.363	6505.31			-52.564	11.4786	1983.37
	27.8952	3.19541	912.262			-38.7068	430.043	297.89
	-47.835	2820.68	1625.9			-11.6738	111.9	862.369
		3050.97	495.847			35.6887	236.829	469.259
		260.825	886.415			22.9066	299.561	2544.6
		-36.5303	1154.58			111.245	165.115	815.119
		43.6113	1047.97			-67.3485	327.697	450.004
		48.3614	1166.63			-7.18765	41.5414	2846
		107.905	1612.36			4.38596	195.583	393.842
		377.128	1429.55			235.065	452.16	278.263
		3434.22	1194.14			-67.849	1493.09	523.742
		1355.26	644.423			-25.1928	298.984	1453.59
		235.125	457.305			-58.4214	5.28167	416.108
		137.839	4338			55.5245	-19.129	343.451
		503.772	3684.78			132.595	38.103	297.568
		943.145	2188.84			-7.979	238.759	1105.01
		365.781	1096.55			43.5655	218.951	1220.84
		291.822	651.834			-25.0611	10.2774	2761.9
		75.8726	965.484			21.9865	73.4362	349.466
		136.174	437.158			62.3827	284.651	224.242
		673.898	1685.14			9.071	-75.2399	810.523
		95.385	417.451			31.4986	342.306	284.18
		205.52	637.758			116.191	-104.342	674.218
		1032.78	1586.49			50.4784	-110.957	2893.27
		604.96	877.907			0.560905	53.3184	857.177
		686.018	1142.19			19.9632	-37.9162	194.705
		999.233	2701.58			103.277	45.024	2057.73
		97.8581	640.821			27.0037	-124.051	366.305
		56.0438	637.844			67.8026	22.2502	900.029
		864.829	1330.19			-13.2929	-49.777	935.471
		121.963	1329.92			44.0471	138.556	494.954
		1920.36	480.609			-37.6645	169.099	1793.96
		7554.82	1064.51			21.1518	136.025	115.328
		190.823	1196.14			155.17	-16.3802	1771.84
		112.669	647.821				4634.09	939.991
		758.183	845.565				1489.28	1104.14
		1060.17	120.005				48.2127	558.012
		841.057	415.386				515.67	843.169
		2113.34	1207.52				44.1606	334.901
		1263.38	908.377				569.654	1496.18
		10.4822	823.513				2393.39	1230.43
		243.616	897.465				64.8892	766.285
		428.976	757.187				488.238	766.285
		224.962	3585.3				77.8926	631.803
		448.776	992.728				-7.14486	890.047
		490.38	996.472				322.195	931.083
		82.0303	1368.93				129.352	1179.61
		574.392	1218.57				120.872	1504.98
		117.607	365.001				145.857	865.981
		273.118	1300.45				58.4649
		205.879	1049.34				165.447
		77.3608	1054.52				67.707
		-59.4229	817.053				222.671
		87.6706	528.082				252.242
		-21.1073	797.114				27.3907
		296.074	1461.57				347.59
		-34.4767	1140.23				208.463
		1147.96	828.894				-12.9625
			330.849				173.215
			6342.28				-41.3032
			1138.65				379.169
			787.425				63.3076
			2184.26				306.033
			914.429				63.8064
			619.171				661.563
			965.39				165.601
			1609.11				26.3163
			372.424				253.606
			769.475				91.2086
			2878.32				192.703
			403.047				13.3464
			1884.58				32.8329
			660.213				103.892
			975.111				7.72317
			524.826				42.752
			331.038				43.0076
			2197.63				-19.369
			363.67				1727.77
			950.489				283.566
			381.359
			587.497
			788.362
			359.217
			368.277
			1833.63
			742.51
			782.151

## Sheet: d
KTN_mock	KTN-TTLL7	p180_mock	p180_TTLL7
-51.8145	542.587	-80.1671	2071.46
-116.083	1203.57	-28.0772	822.065
-102.599	1933.63	-27.3871	425.688
873.868	584.168	75.7353	9775.2
-46.1151	5052.29	201.252	2152.76
303.89	13481.5	-58.6729	6393.57
270.634	4440.97	-6.72674	214.81
-87.0093	3550.57	64.2363	7016.77
2.68154	1723.22	75.3404	5363.79
46.2986	1667.62	102.962	1762.64
-136.482	4114.76	-42.0245	1267.03
-95.0156	3838.43	-30.7367	887.557
-72.3972	2667.85	-0.0586532	1616.77
80.909	187.289	-21.9142	1884.53
-74.8805	529.003	-58.8549	260.699
558.196	1794.23	198.019	73.0892
-23.2676	3678.21	233.516	9349.34
164.329	1059.93	8.78573	3126.81
-116.071	1126.89	9.11329	362.276
-99.5226	75.0655	-41.8994	2059.59
-46.2504	528.841	-14.4822	3909.42
-35.4703	987.205	-57.4185	14463.8
-63.5484	1984.04	-52.72	483.402
25.5899	1356.45	-112.328	2030.81
52.5792	537.493	25.019	90.7502
5.54449	2199.99	135.956	5171.07
-40.9281	1085.7	47.8988	-165.227
-163.388	990.002	36.013	7041.65
8.11307	87.3144	4.62212	310.61
148.757	1527.89	115.708	2790.28
415.747	1645.48	115.536	1290.79
-46.0627	3604.04	-72.4842	-225.782
143.488	1494.79	-42.735	-49.1852
-113.525	1615.87	95.2895	756.778
436.798	1110.4	-43.141	652.064
-8.36904	2028.9	-55.2039	5563.36
126.649	240.147	266.333	404.087
149.357	592.07	-9.10075	1598.96
-132.392	3554.24	-95.6593	-110.262
-120.98	1158.7	17.76	143.989
109.692	11983.3	-95.2199	-111.659
-121.683	1563.22	-41.0999	667.629
131.889	1599.42	-76.7083	-342.916
699.542	10505.1	-47.4092	341.469
-102.722	6890.59	-49.3121	1582.49
7.39164	1703.28	39.6189	168.883
260.853	332.663	1.43498	2576.82
953.579	659.733	250.599	-40.8195
-44.6516	2927.95	79.7969	988.677
26.6366	11523	150.322	478.317
592.449	1149.27	-155.501	4098.41
15.1819	1053.41	-90.56	2979.15
-89.3574	1409.96	226.932	6454.19
417.388	6366.47	-21.5837	2453.03
-46.4093	3673.42	-6.18041	2669.95
301.036	746.3	359.731	350.307
-10.77	4399.62	552.373	2510.73
-44.7653	1448.55	-80.9843	1676.79
-136.669	687.86	-104.693	1575.54
1570.03	1768.8	91.9126	4284.07
-47.0234	1139.84	-14.228	1432.38
-108.007	2433.43	279.507	1770.4
-110.243	802.916	4.96929	530.21
-14.9463	1590.25	-44.0723	211.365
84.4096	2053.66	-77.8461	228.878
-15.5628	3293.04	797.871	743.642
56.1113	341.074	-47.6131	2236.47
2.87377	1239.31	-77.0002	310.694
-70.1866	383.46	165.98	455.219
337.616	1652.79	-66.9946	48.9933
-93.2593	2290.09	-102.465	2006.71
-24.16	2718.06	-101.74	503.664
628.668	1127.95	571.144	1300.81
133.569	180.933	458.763	-1.64956
8.25535	9787.35	99.3192	576.087
-56.7607	8232.94	457.35	140.229
-124.898	106.995	-94.166	2112.96
-116.71	3669.08	-93.3384	3353.3
-99.6617	414.731	-42.4453	2053.96
196.183	1545.03	-6.69838	-99.7558
-103.676	303.323	21.99	-232.603
26.0325	1142.62	-63.1025	9181.38
-109.127	232.965	26.9447	1931.39
-124.239	3346.42	94.1717	886.717
564.574	74.6396	52.2765	1467.88
221.019	1608.41	-39.9906	1409.2
-22.3771	1228.63	370.069	3173.6
958.1	-20.904	6.40764	3289.78
-107.642	127.875	-5.37375	232.809
0.953762	3045.47	-26.9286	1088.85
-39.8243	24.4681	5.0859	370.621
-79.1571	38.0776	-29.8561	1057.65
-49.2133	4429.26	-54.0527	1483.18
-86.5419	1100.69	359.722	2489.11
318.487	3066.21	-46.0444	786.604
-34.4737	1061.5	-48.9335	1649.25
-70.1006	858.517	130.235	1597.85
-75.5069	1711.56	-66.2921	1989.24
-159.238	323.965	-49.741	638.943
-178.937	2168.27	91.3125	1521.83
-232.621	4587.23	-10.8973	956.26
-174.75	1976.16	-20.007	4424.17
154.231	1618.5	-36.4396	11155.6
-32.9095	4992.9	-53.6648	329.266
91.4303	3808.41	184.572	2096.51
296.163	2990.03	-50.4786	114.005
222.13	1220.77	-68.4904	1231.03
-159.272	8374.16	-101.738	58.851
930.486	10452.1	326.497	6873.25
-203.353	1838.1	31.0122	71.4264
-86.8896	1969.95	-3.76875	-66.0788
-90.0797	3275.92	-78.8347	-162.877
-222.696	-26.7173	-30.7268	163.295
-101.243	-27.1447	-87.6934	673.314
595.037	936.927	-56.9904	4831.9
186.89	5215.88	3.66496	2274.36
615.335	9170.62	4.09849	681.705
22.968	258.722	19.7338	120.758
50.2582	848.359	129.691	981.857
-37.3309	2976.22	-49.0935	69.3254
-10.2178	628.94	-89.6713	1248.25
-60.9165	51.473	54.5107	1067.51
109.611	1543.44	-25.2173	12681.7
-30.5949	3817.16	-53.9624	2792.16
-275.816	3955.64	-99.0151	2647.58
-241.778	3990.19	27.6331	3039.99
-242.255	-153.684	-12.1099	3801.43
74.1724	439.254	-73.6988	1575.54
-19.6157	-110.545	-12.6283	2184.58
13.5133	-33.7373	-41.757	182.874
-134.609	1053.64	81.0707	1741.98
-146.299	5674.87	-68.0931	1490.32
-196.492	2549.32	59.9288	1606.86
300.989	290.325	36.5712	4310.98
25.4821	779.397	33.6311	6213.3
-98.3834	915.243	508.243	4110.35
-181.854	798.503	-116.14	270.782
-47.4826	388.466	-11.3836	772.505
-79.1166	382.642	-69.6961	3619.32
-59.8462	-185.011	772.731	679.242
-50.3103	2243.6	99.0859	225.658
-114.212	819.881	-68.5515	2.51207
157.15	908.118	86.6243	3920.57
-27.2921	-337.454	185.529	528.229
-112.01	150.596	-35.7371	4299.38
-93.9615	185.699	-28.0139	4647.67
152.331	5526.32	-44.9267	340.865
-18.8006	5411.61	-19.48	13642.5
-119.534	6263.43	1007.21	619.897
-34.579	187.263	9.9859	507.05
10.9779	1994.19	-69.574	2989.98
-53.5556	1045.42	-13.1006	742.297
-142.611	-168.4	-20.1156	247.619
-153.816	827.285	79.0175	309.6
-96.2537	323.286	-11.4865	582.03
-93.3054	212.619	16.752	3201.11
-71.4613	3645.82	-63.4364	1569.68
-4.73155	3628.25	-98.6988	1912.76
-0.110917	2212.4	-80.7853	4284.44
0.53638	106.482	69.5068	7272.35
160.662	972.833	-53.8757	1060.66
65.5864	1843.34	-14.0944	746.977
42.167	585.574	-15.2617	334.958
-47.046	3493.28	23.4702	373.273
-46.7419	7511.52	46.7953	871.68
50.2489	2016.33	-23.6024	444.081
219.999	1320.68	-39.0309	5456.59
765.529	1190.12	-58.5692	6584.95
-92.0969	3038.64	510.762	810.82
-84.0604	1906.55	-43.5633	546.918
162.195	3476.17	108.739	1883.3
-31.4292	807.323	-19.7396	4593.8
-176.689	1325.3	-8.63954	3862.79
1189.95	512.916	-6.25408	5249.87
-96.2786	8150.6	-61.0064	2987.94
-77.2241	7618.96	-20.3668	576.322
-53.4493	1202.05	-1.55504	204.673
457.742	2026.12	111.474	4398.78
-68.6449	2310.52	-60.3001	1053.66
-2.25335	755.964	-40.9288	1453.66
-66.7503	6165.13	364.276	1513.34
-64.3663	1262.91	165.638	1070.9
42.6464	1347.45	-73.3181	3723.7
67.6456	2182.79	-54.029	30.8864
68.3495	1362.1	-67.5203	305.799
518.651	7952.53	-6.33018	181.467
-102.628	1187.26	163.401	2761.42
-93.2281	1832.57	847.935	1009.93
-22.3301	5696.17	-2.17196	1912.74
-41.9569	860.534	-61.8415	344.986
1080.71	208.717	-30.1754	1116.6
41.9629	808.836	-27.4933	7081.69
174.941	400.955	-79.2298	4640.57
-33.2272	3921.01	-55.7924	2890.03
-80.9492	1161.71	-41.7675	638.096
-49.5926	554.789	-109.062	297.614
-33.1059	1101.22	-105.148	872.445
-110.566	2157.95	28.9185	805.169
	3019.36	-109.713	571.452
	1057.36	-101.418	816.209
	2243.97	2.61012	482.686
	789.941	1319.44	3406.09
	2099.7	-95.9593	2435.31
	4878	-135.386	108.012
	1505.46	-51.8354	775.302
	583.228	-23.4684	1408.69
	244.543	154.481	4655.05
	40.2848	-74.7056	1460.8
	1762.51	-94.2263	445.491
	7489.12	-133.386	2510.52
	6670.87	-73.1963	652.46
	1922.05	-104.054	309.387
	1338.59	-45.1042	6709.85
	5076.13	-83.0828	1246.29
	680.153	-95.4463	871.293
	4940.29	15.1314	639.6
	982.076	-54.5823	413.406
	770.182		4868.29
	961.948		1183.07
	8005.5		1506.58
	670.79

## Sheet: e
KTN_mock	KTN-TTLL4	p180_mock	p180_TTLL4
-10.4056	-219.39	-0.90132	125.492
2.74212	-3.34802	19.4003	30.5817
-18.561	196.123	179.067	502.313
3.84978	-159.416	102.812	408.233
48.5004	-180.203	-23.7153	127.115
132.947	146.455	-77.4681	721.735
1.76849	333.185	-11.0182	-30.307
46.9622	-121.886	53.4369	869.624
-8.14064	-200.278	146.911	-24.2817
-9.73763	137.499	8.80455	73.827
-15.9355	794.649	-60.1734	86.4156
-37.9171	-32.6289	-44.493	292.867
-34.0947	406.948	-22.9847	248.989
-42.3865	630.348	-80.4162	200.943
31.6794	1332.34	312.454	760.316
-8.06279	494.365	-80.1857	806.28
-20.8233	-58.8439	303.077	503.198
55.4956	-98.705	-25.5276	8.96523
-22.4544	-275.83	-93.9615	128.977
3.21257	-148.282	-7.82952	92.3672
5.98241	-283.573	-41.9171	35.823
23.9758	-276.742	-42.8154	59.4403
-20.4564	-224.435	128.13	848.998
-23.1303	-268.198	2.1642	719.477
-38.7954	-244.872	8.70511	-52.1864
3.86382	30.7216	29.0402	-20.8631
-6.97038	959.307	39.1769	300.881
-33.3727	-337.085	111.176	57.5437
-36.1921	2358.12	96.3646	41.6162
-1.01243	72.2528	-58.3146	123.612
2.78852	191.131	-47.7473	314.803
-25.3595	-65.5044	-4.22324	1003.02
-12.3593	-96.4224	-48.5244	883.494
40.4602	-41.0896	-76.2081	551.106
-60.8047	-104.937	-108.751	90.9942
-35.595	275.622	-85.4099	107.289
-42.9164	498.144	-113.199	24.8609
78.7925	96.8372	-102.592	104.327
-15.2069	-9.05773	7.17293	327.292
-35.8816	-52.6023	372.9	73.4939
-50.6873	-115.7	-153.304	-82.8873
-13.5111	97.6016	10.5757	-44.2407
-24.548	-329.71	25.7893	479.073
-1.87231	-211.237	216.463	-33.8651
-12.0967	-278.152	10.4216	36.5626
-28.4715	-276.218	-34.0111	47.635
-11.5967	-214.563	128.97	263.328
-33.283	214.107	170.36	431.243
-26.1191	-115.309	-20.234	312.378
-12.9781	9.52391	48.787	312.495
-14.1037	555.214	7.37126	5.9502
-64.718	124.01	38.369	-23.661
-3.37239	-73.0512	24.0518	114.754
-55.0782	-303.022	-13.1734	265.344
-26.2674	-95.6732	50.602	48.6183
-17.2519	-293.963	45.0484	-14.2373
-26.4481	-131.08	-26.129	-28.3498
-8.62725	-295.752	-29.254	103.444
-47.1928	29.057	-20.0963	301.151
-41.4167	138.173	128.723	119.342
-28.617	231.8	98.9037	725.683
-44.9075	78.1181	-1.70062	125.774
10.939	743.572	68.441	420.102
59.441	55.8523	29.515	131.362
86.7252	41.6352	237.179	1437.36
210.744	115.524	111.59	650.495
42.762	-4.65204	21.2093	350.36
-16.3903	73.3493	17.6733	92.737
-26.93	36.4602	-0.699867	867.006
-14.4653	-14.3233	-18.5807	445.271
-10.2459	16.5418	72.3204	993.342
-31.2223	382.144	378.525	822.906
-20.6853	-8.24185	467.15	551.78
19.6163	40.3979	18.6063	1.16546
-10.0312	-51.157	-22.431	52.4889
-18.1544	2.51704	176.659	240.417
27.8524	-0.0285059	11.2936	19.4062
221.659	-25.9042	-13.7735	102.172
-3.91871	-74.5564	381.512	48.9576
-14.896	-7.51061	23.7152	51.7067
25.0869	-51.7666	203.049	140.862
46.9562	25.7122	70.4391	-14.7049
118.076	-16.2506	2.85938	98.5765
4.11441	-47.4471	7.59845	202.713
79.855	-73.0126	107.106	-3.04714
91.7987	-41.7426	44.4947	187.043
-34.2489	307.622	-50.6289	-4.15979
3.71183	52.0034	8.46836	18.8708
16.6745	133.69	74.652	52.5559
-0.0205832	476.396	125.799	156.773
-6.1124	-38.1343	117.425	136.342
4.09142	240.021	-22.1016	86.6006
67.9439	250.012	9.4253	-29.5705
4.07166	-23.8696	-46.6216	130.979
-20.5211	-21.1735	24.1853	64.1809
-17.4912	65.5404	-46.5283	151.082
-21.6005	19.1116	-68.0956	1953.05
-2.74479	-43.3307	226.512	2341.57
22.941	-63.4458	-7.86316	286.025
48.0666	314.24	13.804	496.149
-22.321	-52.1065	-35.8065	74.2812
27.4696	-17.0689	56.6776	511.882
-17.0956	-48.0847	174.028	1715.71
167.65	87.2408	111.846	58.003
-17.9434	143.791	-54.5611	96.4958
-25.2711	135.437	175.615	99.8149
12.1253	113.789	-9.60578	84.781
27.8905	2.51656	124.41	137.975
-30.3897	-120.995	-27.3284	188.794
-21.0416	124.487	239.912	1983.03
-7.75663	-14.08	-29.2024	178.135
44.5636	-126.692	18.6188	394.003
-15.8087	287.572	-2.4517	379.003
-30.2849	-3.97451	26.724	11.1087
170.296	-46.2893	335.737	21.1023
-39.9114	32.176	4.92037	339.401
-59.5791	225.467	302.589	75.6172
-49.4028	74.7908	339.653	97.4883
-18.2643	-22.7071	17.7717	53.6382
105.555	52.2829	-17.9263	81.5216
-40.4959	-40.6156	-23.137	44.0937
-33.1323	-24.0864	65.3985	-66.5286
-60.5798	-76.3965	-26.5607	628.669
-22.8809	-30.9402	-17.3895	-77.6294
-48.5469	-42.981	291.414	-50.6675
-44.8644	-28.8795	96.977	-130.413
-22.4123	112.44	-70.4907	-37.6839
7.42813	13.5678	-48.0113	-19.1045
-30.6042	-68.0921	-5.32049	-81.1148
-19.6102	-33.1322	-84.8036	158.565
23.76	145.35	-118.981	-38.4175
-22.0752	618.026	-114.358	-62.017
57.1909	-16.0966	-100.493	2643.25
-35.1077	21.9689	-83.5616	559.314
-40.4	-2.26853	135.987	70.2246
12.1806	39.9605	-58.0996	806.303
-32.9712	-80.1969	-81.8268	327.402
-30.4192	47.2835	-150.491	-17.9866
54.891	132.333	-88.9404	125.429
-38.0819	28.3275	-23.9574	-61.3614
-49.6979	45.8169	25.5599	394.22
-30.665	9.90472	16.4615	-101.196
1.04944	-69.7744	-12.8201	313.597
-35.1685	342.689	-0.862951	692.377
-70.289	7.30543	-65.5642	29.0648
-70.5855	5.71318	53.4286	-36.8971
-13.7184	1.8319	-68.7252	-34.2372
-19.8525	-5.54683	-41.7838	19.3827
-76.2846	94.2798	178.32	-6.81373
-60.3304	1005.87	419.232	11.4713
-47.1908	-0.45994	20.955	29.4659
-9.48398	-42.458	63.5083	30.817
55.7361	60.0998	127.922	394.619
36.5263	-0.572192	411.179	770.336
-32.7701	39.2843	-52.1818	-29.2688
-30.8217	117.53	-81.9842	-80.5072
-14.9778	420.388	-45.6408	1311.73
-21.6009	560.889	89.2355	179.4
-33.1508	131.698	-79.2327	145.548
-60.2678	13.1339	-17.5869	-45.5469
17.3884	-1.59351	0.253289	22.1036
-51.3705	5.91529	109.63	480.757
-57.778	-29.1403	-37.826	287.709
-6.53907	-8.72001	128.87	323.074
-33.7821	43.1606	-11.0102	50.5971
-10.1665	5.40893	-14.6358	154.848
-54.4709	7.0973	49.838	113.986
-17.1576	21.7698	-22.1337	-29.0734
-25.4275	-16.8563	463.095	-37.6027
-36.6962	37.6644	-26.1493	50.129
-51.9175	24.3025	591.767	81.2993
-0.508288	-11.8391	-30.6925	19.7876
-42.8525	-11.8519	40.4665	50.2378
-77.1328	-34.2572	24.1248	879.826
-73.7008	-41.6323	3.92106	253.209
-83.3068	-70.6816	13.8624	258.612
64.1552	96.0235	78.5672	9.55847
23.4972	974.063	8.68477	-40.2117
-30.0115	182.691	59.7472	77.9708
-38.1471	9.22215	31.2256	99.3381
-73.0495	32.5595	-21.7452	132.33
-32.9108	-24.533	16.8218	31.7971
-34.9259	21.8692	327.386	5.62949
-37.6395	210.471	4.88804	106.364
-66.3322	48.1518	9.47858	610.832
-96.3356	35.792	176.385	85.2354
-107.127	-7.85307	101.559	287.036
7.84958	49.2656	47.109	128.453
6.79518	20.0422	-28.7626	115.57
50.0361	-67.7679	198.744	6.43088
39.1205	-70.5016	73.8202	13.5936
-4.33285	9.106	244.035	121.734
126.703	-25.9428	229.509	129.051
5.2944	65.6307	25.7381	87.3697
37.527	-27.5789	-9.33066	16.8266
-27.561	-56.0009	44.4358	296.738
24.9305	58.7009	163.087	80.9288
-56.3244	-76.3565	6.66436	100.725
-72.9724	8.76036	-57.3692	792.595
-82.2148	61.7616	1.76524	249.705
-89.7361	-93.7484	-58.2228	3.08839
35.9255	-55.2469	-36.412	50.2322
-42.3392	20.2481	-40.0362	-55.6907
-82.0892	-80.0005	60.4113	59.7744
-67.8393	19.5386	-153.135	525.455
-76.8392	-32.3234	-156.681	1103.37
-62.4249	-78.8964	-157.533	2467.83
-20.2149	212.708	132.306	96.5399
-62.3383	65.6832	-63.4755	52.7779
-54.5685	-96.4936	-192.623	44.3297
-56.8563	-69.1933	-117.658	36.3915
-11.487	408.041	-169.002	423.553
-76.3324	14.4795	-80.72	-29.4907
-56.5764	-14.954		102.176
-59.4362	456.644		16.3882
-45.6196			285.374
-21.6944			155.71
32.188			330.444
			405.932
			48.0291
			452.732
			318.46
			639.472
			25.8451
			36.4231
			-20.037
			510.933
			241.702
			-2.44614
			-10.9417
			43.0076
			-16.0348
			104.587
			266.361
			13.5232
			158.952
			184.446
			308.637
			269.852
			13.4483
			-1.37158
			40.5072
			-29.9325
			29.5257
			22.2206
			396.142
			-53.9068
			41.2116
			409.639
			51.072
			103.588
			-42.7169
			64.3104
			311.617
			-1.70317
			176.056
