# Supplementary material for: ER proteins decipher the tubulin code to regulate organelle distribution
Source: Nature. 2021 Dec 15;601(7891):132–8. doi: 10.1038/s41586-021-04204-9 (PMC8732269; doi:10.1038/s41586-021-04204-9)
Supplement: Supplementary file 7 — Source Data Fig. 3 [file 41586_2021_4204_MOESM7_ESM.xlsx]

## Sheet: b
ER																Lysosome
WT_0	WT_0.5	WT_1	WT_2	WT_4	WT_6		C_0	C_0.5	C_2		P_0	P_0.5	P_2			WT_0	WT_0.5	WT_1	WT_2	WT_4	WT_6		C_0	C_0.5	C_2		P_0	P_0.5	P_2
0.206875	0.586464	0.371361	0.106541	0.175488	0.22545		0.183918	0.299264	0.319664		0.24026	0.5086	0.42854			0.359183	0.84243	0.585319	0.261219	0.381375	0.393904		0.262165	0.358828	0.422458		0.61465	0.708726	0.615017
0.23239	0.30274	0.176141	0.287453	0.129197	0.252089		0.295502	0.306726	0.184441		0.303048	0.418445	0.352713			0.449237	0.593474	0.330327	0.456724	0.214419	0.540175		0.58278	0.647087	0.368461		0.455441	0.698646	0.695112
0.496423	0.392558	0.440991	0.42404	0.351583	0.0785535		0.225608	0.0820295	0.257414		0.286206	0.37789	0.394807			0.821164	0.517867	0.737749	0.653707	0.543583	0.412286		0.378773	0.316168	0.364144		0.586619	0.580752	0.631518
0.279595	0.268043	0.309899	0.313026	0.128497	0.0987097		0.130326	0.268504	0.176146		0.344256	0.426126	0.43198			0.418466	0.569163	0.548415	0.478453	0.343454	0.411801		0.372797	0.493813	0.342806		0.489418	0.667602	0.538188
0.340993	0.357969	0.412489	0.415278	0.155624	0.18221		0.468884	0.270911	0.20245		0.31318	0.476325	0.390234			0.598318	0.60826	0.636107	0.760571	0.376104	0.371666		0.707985	0.329662	0.379744		0.647012	0.707169	0.630412
0.243458	0.458185	0.38328	0.115207	0.0935691	0.0913127		0.301389	0.179059	0.301178		0.26619	0.337745	0.191484			0.417225	0.779477	0.596102	0.380629	0.263584	0.228183		0.508988	0.338446	0.486011		0.458315	0.650229	0.325373
0.37117	0.477027	0.390925	0.113227	0.246382	0.118625		0.245728	0.321316	0.233522		0.213741	0.247726	0.300209			0.631823	0.700423	0.487697	0.327873	0.494166	0.301653		0.471864	0.464404	0.30695		0.358179	0.271508	0.447035
0.172905	0.288601	0.186079	0.17433	0.243685	0.245767		0.279261	0.374963	0.2593		0.388498	0.496831	0.48383			0.235815	0.596971	0.511935	0.324098	0.556517	0.361		0.520912	0.435228	0.461061		0.432102	0.696765	0.631435
0.333607	0.436246	0.320984	0.236353	0.227003	0.221985		0.117991	0.286126	0.348845		0.329244	0.25937	0.352773			0.680784	0.620776	0.52616	0.272334	0.549062	0.238314		0.264343	0.629667	0.44735		0.528907	0.480602	0.571355
0.44353	0.370304	0.372678	0.294877	0.142544	0.11656		0.309969	0.168957	0.340669		0.289829	0.415604	0.375267			0.624463	0.670065	0.509592	0.523484	0.336917	0.336333		0.458791	0.358964	0.509861		0.581792	0.57094	0.680591
0.35623	0.339913	0.117368	0.325823	0.176557	0.187706		0.291916	0.140595	0.151057		0.359913	0.334661	0.205769			0.513086	0.633738	0.292206	0.546937	0.570789	0.411905		0.447834	0.259123	0.371308		0.603432	0.540171	0.501377
0.167635	0.391509	0.444651	0.325012	0.128057	0.27341		0.282791	0.166742	0.137682		0.387708	0.14989	0.215991			0.382201	0.652698	0.59567	0.680164	0.435705	0.449707		0.422619	0.327516	0.26092		0.679318	0.26339	0.392672
0.426668	0.353801	0.44236	0.452448	0.220077	0.357055		0.262756	0.224372	0.355331		0.399543	0.403482	0.333345			0.680239	0.487148	0.641691	0.652808	0.42906	0.642395		0.43295	0.446694	0.611713		0.582221	0.685301	0.618683
0.159455	0.399212	0.26766	0.288681	0.141828	0.242247		0.303166	0.417266	0.348165		0.402396	0.176252	0.44315			0.513454	0.657849	0.472924	0.322007	0.324443	0.507965		0.447281	0.565172	0.574395		0.622067	0.304297	0.686659
0.315953	0.344696	0.41757	0.225022	0.359953	0.475865		0.431892	0.368462	0.350154		0.246052	0.337808	0.319726			0.696802	0.599857	0.77609	0.321872	0.6028	0.779081		0.688092	0.531565	0.54488		0.443448	0.481084	0.419787
0.453201	0.199541	0.423168	0.365273	0.15833	0.27439		0.323579	0.268538	0.160819		0.359876	0.37418	0.213895			0.764915	0.369894	0.673681	0.471633	0.397414	0.681637		0.587285	0.542371	0.352467		0.479026	0.497871	0.252537
0.292685	0.430363	0.0684371	0.265154	0.254633	0.417699		0.308174	0.176455	0.195225		0.450546	0.367165	0.348539			0.346857	0.648573	0.21928	0.403169	0.493023	0.56067		0.463499	0.357354	0.362485		0.516521	0.584995	0.45956
0.151812	0.212208	0.524008	0.339028	0.329102	0.320815		0.118099	0.224864	0.513867		0.280184	0.473829	0.286749			0.281235	0.375117	0.781303	0.600276	0.493895	0.629801		0.258856	0.432828	0.739066		0.378632	0.684834	0.394068
0.326648	0.358437	0.241943	0.208098	0.366998	0.109186		0.338158	0.152708	0.156617		0.450036	0.540936	0.222674			0.520251	0.566356	0.540853	0.359471	0.579729	0.300306		0.5438	0.375969	0.370474		0.680809	0.692517	0.348162
0.376897	0.335325	0.329366	0.261368	0.365757	0.226679		0.308507	0.200471	0.248009		0.317044	0.317751	0.105864			0.592265	0.541872	0.468918	0.361352	0.582394	0.549338		0.560183	0.317987	0.356494		0.498822	0.551362	0.251437
0.29376	0.274893	0.227844	0.384151	0.210689	0.225259		0.172185	0.203139	0.295549		0.151999	0.423633	0.240033			0.575106	0.547613	0.454825	0.459261	0.464184	0.357816		0.473241	0.29211	0.472365		0.393117	0.632326	0.414846
0.301266	0.376455	0.208091	0.307608	0.152553	0.382524		0.46774	0.31072	0.344977		0.0489647	0.378887	0.372691			0.514605	0.690719	0.367883	0.451657	0.302633	0.657198		0.673514	0.518105	0.631648		0.182217	0.436881	0.625772
0.321686	0.40479	0.362174	0.235349	0.124681	0.209867		0.0988765	0.218714	0.385474		0.352717	0.353558	0.325471			0.513446	0.705087	0.679999	0.48967	0.379558	0.413461		0.300177	0.436186	0.697195		0.624643	0.418749	0.614109
0.195028	0.271428	0.409308	0.170341	0.303524	0.10834		0.197104	0.197174	0.305414		0.258833	0.288136	0.126735			0.325035	0.528218	0.582513	0.425631	0.618662	0.405219		0.257776	0.516726	0.511633		0.396249	0.597181	0.263011
0.200179	0.349683	0.414884	0.43251	0.190375	0.194399		0.189228	0.293913	0.368607		0.446533	0.313888	0.356416			0.344242	0.597945	0.666769	0.665679	0.3073	0.507336		0.222325	0.601425	0.585909		0.666553	0.372732	0.624042
0.201342	0.49825	0.455212	0.23133	0.291789	0.222374		0.358369	0.182901	0.346098		0.382551	0.459571	0.31034			0.444532	0.665897	0.760241	0.408245	0.556651	0.269512		0.701792	0.307166	0.39189		0.647336	0.614939	0.556528
0.218458	0.386037	0.351026	0.400067	0.274987	0.226354		0.136817	0.248664	0.265025		0.393333	0.296415	0.222337			0.53283	0.535372	0.600556	0.478073	0.426353	0.335709		0.325334	0.405021	0.428975		0.690537	0.337686	0.329857
0.299329	0.345106	0.269708	0.199234	0.300067	0.145274		0.148872	0.416834	0.112669		0.342524	0.392489	0.413012			0.383781	0.408081	0.523757	0.262197	0.572704	0.354507		0.303167	0.549589	0.242235		0.687442	0.670468	0.444736
0.211067	0.315081	0.388793	0.339484	0.211008	0.216813		0.100706	0.323477	0.116391		0.273289	0.361646	0.355363			0.351834	0.662646	0.622688	0.517369	0.555662	0.32179		0.259031	0.62099	0.367344		0.553781	0.468716	0.62026
0.276511	0.231316	0.26344	0.312622	0.230888	0.210012		0.160551	0.462165	0.15809		0.178706	0.337264	0.289031			0.596752	0.563385	0.359216	0.531101	0.413067	0.498106		0.280917	0.63107	0.334047		0.432667	0.378876	0.427749
0.285896	0.294257	0.467819	0.288106	0.275895	0.215856		0.0731836	0.486635	0.366128		0.349656	0.298635	0.0948089			0.623703	0.526486	0.672594	0.460764	0.455787	0.489503		0.236757	0.614927	0.589025		0.540368	0.397001	0.248677
0.158323	0.388646	0.473508	0.273801	0.123135	0.101964		0.237334	0.195246	0.262648		0.335449	0.403523	0.286821			0.228367	0.586682	0.827443	0.525358	0.394307	0.269968		0.350787	0.331892	0.319057		0.265232	0.648276	0.343642
0.0774794	0.302166	0.28645	0.130109	0.168441	0.305222		0.391954	0.190583	0.29409		0.321774	0.407857	0.156361			0.245112	0.651507	0.590458	0.317889	0.383731	0.418892		0.487805	0.366913	0.54356		0.596422	0.660163	0.471693
0.219444	0.278873	0.495265	0.250995	0.0433689	0.325665		0.405176	0.121059	0.116927		0.3045	0.314206	0.241269			0.584909	0.534744	0.69362	0.525348	0.374377	0.614847		0.513969	0.245333	0.286799		0.329746	0.576915	0.42702
0.438354	0.409154	0.397591	0.23512	0.151222	0.33306		0.147727	0.103813	0.306568		0.397255	0.312407	0.363629			0.692601	0.750029	0.671928	0.409521	0.381763	0.583846		0.338808	0.203003	0.514788		0.64473	0.445315	0.62523
0.289439	0.477874	0.0659415	0.368651	0.252807	0.111222		0.139649	0.367442	0.409466		0.326637	0.454121	0.305426			0.608308	0.710869	0.233369	0.66304	0.489996	0.348326		0.364859	0.643589	0.553336		0.49936	0.560526	0.542602
0.173629	0.391766	0.409879	0.297508	0.201137	0.286921		0.20603	0.332957	0.247688		0.406776	0.472079	0.307305			0.624244	0.647363	0.597599	0.321095	0.298289	0.387047		0.324393	0.589014	0.426198		0.662135	0.626165	0.365681
0.163825	0.240215	0.489348	0.140543	0.125311	0.225396		0.263586	0.28403	0.403075		0.286911	0.375691	0.221493			0.406362	0.408585	0.724547	0.337575	0.286414	0.297719		0.459235	0.556316	0.683213		0.556884	0.490676	0.444161
0.354629	0.357693	0.498266	0.358881	0.350528	0.0770148		0.208193	0.372525	0.431224		0.346966	0.405502	0.323854			0.5585	0.614305	0.720432	0.576101	0.732781	0.354791		0.343298	0.659089	0.641333		0.593954	0.595513	0.471364
0.396796	0.282845	0.524029	0.301505	0.24308	0.246413		0.113113	0.245241	0.397277		0.394061	0.395595	0.312347			0.719789	0.435411	0.852095	0.434499	0.608547	0.490442		0.240129	0.395483	0.554949		0.506239	0.580405	0.430041
0.415431	0.370564	0.411969	0.247277	0.240434	0.245557		0.213462	0.275073	0.312903		0.357501	0.447832	0.362347			0.644563	0.605009	0.75432	0.427398	0.550739	0.638133		0.427397	0.372393	0.442842		0.486626	0.656407	0.670797
0.357067	0.35706	0.387447	0.238626	0.138596	0.19035		0.22159	0.261544	0.180441		0.43778	0.426015	0.307722			0.651755	0.63953	0.710627	0.431245	0.358949	0.459453		0.32792	0.52616	0.315884		0.360257	0.596285	0.502011
0.2696	0.249546	0.244192	0.383332	0.41436	0.160149		0.288851	0.27706	0.155454		0.313507	0.513515	0.311795			0.376621	0.64696	0.546258	0.594741	0.742548	0.491276		0.502879	0.475163	0.248251		0.607382	0.705208	0.566607
0.180114	0.449128	0.245923	0.274128	0.248149	0.367228		0.389072	0.285719	0.197518		0.295574	0.509443	0.253831			0.289687	0.648312	0.405371	0.521009	0.452997	0.490341		0.62544	0.476388	0.440852		0.602688	0.708987	0.361828
0.150621	0.343842	0.301382	0.176477	0.231384	0.149841		0.315526	0.195667	0.412973		0.279331	0.332358				0.381552	0.352237	0.568787	0.356648	0.390531	0.331815		0.415916	0.297671	0.650099		0.595229	0.507243
0.34188	0.335099	0.116289	0.349446	0.422722	0.0955459		0.262404	0.176937	0.357508		0.343176	0.306473				0.543037	0.497206	0.229452	0.533448	0.68173	0.285319		0.310646	0.316791	0.580066		0.652482	0.532346
0.316653	0.356734	0.334198	0.299883	0.411819	0.182268		0.184443	0.335419	0.17745		0.239835					0.644635	0.594633	0.615514	0.325433	0.822006	0.406107		0.292957	0.347673	0.391055		0.465578
0.324645	0.391801	0.417957	0.420696	0.377408	0.395337		0.224651	0.258335	0.343765		0.366471					0.647436	0.595981	0.618969	0.51969	0.507369	0.588946		0.313701	0.435244	0.401724		0.663281
0.365074	0.412046	0.494046	0.168358	0.241788	0.263587		0.378759	0.257677	0.165406		0.400404					0.651025	0.340041	0.624266	0.521975	0.469703	0.455151		0.643997	0.405956	0.217082		0.519451
0.385611	0.376731	0.413613	0.39801	0.279622	0.256269		0.222558	0.160558	0.184723		0.320574					0.610399	0.544787	0.693181	0.653618	0.523712	0.312137		0.391932	0.339487	0.453603		0.51106
0.248528	0.387666	0.174461	0.164614	0.233543	0.264878		0.293251		0.370382							0.364439	0.670073	0.383119	0.342099	0.430998	0.423387		0.410712		0.647787
0.105005	0.193635	0.506668	0.404604	0.343916	0.19747											0.195676	0.399706	0.701853	0.713126	0.559148	0.422579
0.234475	0.183904			0.302738	0.237581											0.361098	0.374426			0.624906	0.373279
0.236847					0.0850172											0.471139					0.280119
0.410463																0.616772
0.302945																0.468266

## Sheet: c
0	0.5	1	2
1	3.27504	3.69814	3.96907
1	2.29199	2.22744	2.41628
1	2.75504	2.56558	2.76666
1	1.78789	1.66032	1.76222
1	2.22044	1.79977	2.16729

## Sheet: d
p180					KTN1
control	EBSS 0.5h	EBSS 2h	puro		control	EBSS 0.5h	EBSS 2h
0.884906	0.833182	1.98111	2.97977		0.969306	0.959309	1.11994
0.405441	1.27853	1.526	3.24731		0.682433	1.36116	0.708525
1.36141	1.96648	3.1555	2.08729		0.779423	0.642898	1.33937
0.95766	1.07642	1.36358	1.65243		0.918561	0.587457	1.23955
1.00407	2.09495	1.16804	1.776		0.999682	0.84907	0.68609
0.627482	0.933813	2.26568	2.99314		0.783388	0.44397	1.56457
1.20759	0.971708	0.960159	2.42772		1.5316	0.628907	1.0164
1.72312	1.47661	1.72514	1.30411		1.03079	1.25027	1.10335
2.45178	0.993822	0.960249	2.96526		1.39849	0.500891	1.46016
1.48449	1.20989	1.33768	2.55404		1.20412	1.40628	1.29847
1.00283	1.24177	1.62167	3.02712		1.04808	0.465993	0.937258
0.847931	1.93196	1.97943	1.97066		0.876607	0.892906	0.972293
1.31842	3.23139	1.14546	1.55542		1.15143	1.17936	1.54053
0.755588	0.871798	1.94448	1.65095		1.00153	0.634085	0.897463
0.799311	1.9868	1.77304	1.13097		1.32904	0.673633	1.11459
0.693745	1.28908	1.56614	1.19789		0.885208	0.906184	1.21157
0.868297	1.21682	3.43394	1.39989		0.764287	1.3303	0.828716
1.30546	1.0336	1.3457	1.0837		1.86981	1.17225	0.855118
0.991605	1.41406	1.65729	2.37706		0.646413	1.58342	1.04126
1.05755	1.91042	1.52425	1.91173		0.673488	1.42181	1.67038
2.62548	1.18046	1.53505	2.57724		0.988542	1.12693	0.848502
0.73862	1.03503	2.50703	2.05933		0.831336	0.979515	0.794189
1.20361	1.42087	1.35666	1.47021		0.388413	1.01992	0.966519
1.0944	1.16154	1.03934	1.25706		0.967582	1.05566	0.888211
1.10092	0.630371	1.36395	2.24591		1.22414	1.19252	0.972607
1.13681	1.76886	2.02908	1.76004		1.14927	1.59575	1.24335
1.28184	1.03284	1.80755	2.32018		1.03544	0.910348	1.71526
2.04149	0.639925	1.29054	2.30871		1.1711	1.65242	1.20866
1.80248	1.1717	2.41811	2.93339		1.13445	1.11764	1.06937
1.17787	0.734378	1.08206	3.25036		0.937771	1.36165	1.35521
0.577819	0.39884	1.88233	2.36604		1.24839	0.910983	1.42027
0.80076	0.757979	1.4598	1.8351		1.22067	0.798072	1.01451
0.909701	0.363231	0.970458	1.33054		0.931324	0.917352	2.33319
0.734307	0.191606	1.32896	2.01124		0.875227	0.972495	0.848186
1.02373	0.582036	1.13312	1.27834		0.860311	0.777363	1.05916
0.413521	1.23499	1.20429	2.96562		0.927923	1.45001	0.844053
0.363474	1.26437	1.32949	1.57679		0.592814	1.52684	1.49974
0.679356	0.35173	1.46404	2.34134		0.987278	1.33257	1.46384
0.786356	0.732401	1.16566	1.44972		0.927237	1.67217	1.07865
0.820296	0.949645	0.890249	2.37801		0.866246	1.34791	1.77891
0.448697	1.4693	1.02503	3.13628		1.01142	0.798209	1.24621
0.279363	0.568521	1.05094	1.67265		0.887267	0.403307	2.01757
0.516337	1.16507	1.33405	2.97498		2.22282	0.850064	0.756298
1.005	1.66846	1.86992	2.66451		1.2845	1.11842	1.49968
0.436906	1.516	0.754437	2.62409		0.784011	1.22319	1.46638
0.673539	0.508942	0.990498	1.50744		1.35037	1.07286	0.83079
0.43772	0.953763	1.36758	1.52937		1.41456	1.31816	1.04807
0.411543	1.62732	1.47045	1.50726		1.31135	1.35149	1.38519
0.764429	1.17027	1.08929	2.55317		0.616564	1.03256	1.18536
1.12388	1.10111	2.5185	2.25586		0.485528	1.27553	0.577514
0.693847	0.887492	1.41928	2.64799		0.646622	1.76217	0.751505
1.10159	0.741145	2.78318	2.04059		2.38138	1.21424	1.33383
1.27658	1.41651	1.72235	2.33122		0.572106	1.05957	0.940783
1.24489	0.470754	1.98234	2.18681		1.00676	1.15719	1.15063
0.804782	0.855841	2.07309	1.91558		1.32894	0.885515	0.985738
0.94495	0.868854	1.38774	1.22222		0.899982	1.49631	1.2063
1.48925	0.401931	1.22839	1.06846		0.87646	1.48799	1.10675
0.746428	2.08475	1.36188	1.38922		0.716793	0.584308	0.858663
0.878241	1.87873	0.737708	1.50368		0.972148	0.917158	0.979866
0.418432	1.97144	1.46699	1.82855		1.01426	0.617554	1.38878
1.84632	1.69334	2.26848	2.32049		0.758815	2.30478	1.5756
0.62099	1.32581	1.77357	0.953432		0.771514	1.52373	1.63888
0.555455	0.402233	1.57478	1.23397		0.765409	1.10359	1.96215
0.882455	0.467568	0.714067	3.19344		1.52731	1.38124	1.45129
1.03744	1.03392	1.38373	1.62889		0.909175	1.12545	1.19733
0.798329	1.64531	1.42911	1.61279		0.87012	0.773218	1.04592
0.552361	1.1685	1.21499	1.77161		0.766921	1.49068	1.11781
0.464156	1.68932	1.1854	1.80816		0.82727	1.50077	1.29108
1.18425	1.48194	1.19832	2.1438		1.2286	1.088	0.941332
0.994802	2.35255	1.56149	1.71269		1.16433	1.16169	0.815389
1.06433	1.35807	1.55926	2.32981		1.42852	0.886596	0.807393
0.568612	1.50574	1.80179	2.22521		1.01768	0.556772	0.694545
2.11286	0.412323	1.90046	2.34671		1.00416	0.785413	0.933669
1.80708	0.883715	1.76396	2.17206		1.83813	1.31689	1.13916
0.890894	1.2571	1.92309	1.29756		0.680842	0.739503	0.671844
1.04563	1.07095	1.55055	1.08474		0.58386	0.8502	0.619109
1.27587	1.17988	1.94018	0.622709		0.550552	0.819277	1.03342
1.51136	2.51342	1.35028	2.1007		0.907966	1.31293	0.514403
0.579931	1.84123	1.12	2.2341		0.839265	1.45059	0.493964
1.27151	0.806765	1.01917			1.15872	0.994985	1.19202
2.12457	1.67236	0.850729	4.06161		0.972404	0.573841	1.06511
0.781524	0.987228	1.41967	2.35112		1.06043	1.09454	1.27292
1.70178	1.25467	1.92584	2.59226		0.957325	1.39886	1.10059
1.29781	1.96537	2.14392	1.48653		0.896516	1.23032	1.1385
1.85715	2.27858	1.85781	2.0669		1.41671	1.28009	1.53929
1.39754	2.32588	1.94959	0.997318		1.39324	1.00047	1.23473
2.67653	2.02619	2.30301	1.08535		1.17718	1.6978	0.761762
1.05794	1.63331	2.44505	1.41686		1.15257	0.822168	0.759449
0.794314	1.56887	1.53805	1.49145		1.43116	1.25435	0.20512
1.08327	1.34464	2.33733	1.0593		0.564756	1.30628	1.06267
1.21425	1.41244	2.33834	1.81837		0.651299	0.571774	1.26623
0.719995	1.69578	1.79216	3.09111		0.656259	1.84626	0.940928
1.03176	1.72379	1.09262	2.35043		0.710352	1.50093	0.984725
0.949417	1.2362	1.65903	1.11099		0.784602	1.24323	1.64786
1.85659	0.938899	1.70132	1.75539		0.789879	1.26346	0.824416
0.857178	1.30581	1.34835	1.80331		0.644663	1.37349	1.13242
0.984825	1.15492	1.6932	1.77201		0.851949	0.860845	1.43236
1.01858	2.11375	1.15182	2.97709		0.864066	1.11232	0.822784
1.82077	1.64451	2.27062	3.1076		0.611279	1.35842	1.19043
1.04293	1.46162	2.3261	1.73746		1.0415	1.68506	0.521894
1.49546	0.67715	1.35532	1.14498		0.74866	1.17837	1.03709
1.44798	1.32991	2.10767	2.03929		0.784037	1.45351	1.01143
1.35956	1.4374	1.80811	2.49136		0.549572	0.92958	0.518571
1.649	1.36867	1.77888	1.6233		1.1232	1.08766	0.784415
0.856184	1.44367	1.14474	1.08027		0.975921	0.517812	1.00368
0.859878	1.42837	1.18361	1.07193		0.921955	0.718934	0.981462
1.38321	1.6599	2.67746	0.615499		1.10065	0.673186	0.835615
1.62056	1.06809	1.72315	0.670133		0.812421	0.901062	0.931878
1.82483	2.078	2.57111	1.80776		0.707855	1.23387	0.774556
1.36083	0.958088	1.33521	1.63517		1.58815	0.568053	1.08972
1.98773	0.958088	0.878665	1.12045		0.942844	0.779442	0.959502
0.910209	0.98599	0.826206	1.42434		0.939245	0.605567	0.742088
1.51857	1.40727	1.37836	1.12805		1.04059	0.62365	1.26841
1.63558	0.92444	2.68526	1.51768		1.43384	0.631258	0.803976
0.76164	1.33711	2.92434	0.624034		1.31133	0.701136	0.737888
0.710223	0.80255	1.6468	1.50842		1.10007	0.635204	1.13283
1.84281	1.01515	3.93524	1.99893		1.39753	0.646839	0.737351
0.969675	0.733179	1.67325	2.18232		1.44134	0.550936	1.32993
1.659	0.579397	2.15878	0.865942		1.04476	0.395107	0.726964
2.06524	1.45909	1.59028	1.39453		1.03391	0.728752	0.777941
2.11391	1.3414	2.84659	1.72121		1.04286	0.97028	1.14623
1.49294	0.954296	1.47014	1.84659		0.901576	0.901244	1.36762
1.07751	1.90193	1.23604	2.2524		0.730696	0.606222	1.22796
1.33554	0.602883	1.23455	2.76631		0.693227	0.602602	1.12137
1.16579	1.7396	0.984314	1.49267		1.24653	0.766813	1.05435
1.12012	1.7688	1.05763	2.45699		0.952147	0.77792	0.825067
1.29001	0.773925	2.03876	1.39191		1.18939	1.00084	1.38514
0.812255	0.403399	1.27646	2.34368		0.591368	0.866354	1.02557
0.889782	0.705677	1.48296	1.62996		0.906667	0.883161	1.12683
0.560368	0.528837	1.84566	1.49884		0.999291	1.39032	1.14027
0.340508	1.25402	1.35435	1.18884		0.404881	0.489568	1.15232
0.995299	0.719553	1.44346	4.1191		1.26585	0.689249	0.681717
0.568342	0.899524	1.08809	2.68628		0.970101	1.06135	0.908643
0.718189	1.09558	2.48155	1.65096		1.15052	1.0732	0.598626
0.901313	0.795898	1.59963	0.957897		0.78027	1.22589	0.27624
0.74393	1.4093	1.92189	1.60046		0.9476	1.05161	0.339099
0.338904	1.36321	3.09215	0.784996		0.829297	1.63292	0.496894
0.338904	3.33644	1.61998	0.884831		1.5928	1.65398	0.736327
0.326683	1.63828	2.9154	2.83813		1.0724	1.1063	0.786739
0.327611	1.699	1.29977	2.33939		1.35423	0.843718	1.0646
0.450172	1.11452	1.60219	2.08258		0.582083	0.913869	0.656258
0.598897	1.23891	1.77226	1.34722		1.12672	0.930233	0.855342
0.507404	2.09242	1.69145	1.87436		0.851295	1.70681	0.813097
1.43236	1.65936	3.74403	1.77879			1.91184	0.528381
0.839295	1.16097	2.08971	1.03833				0.926758
1.14879	0.901475	1.65839	1.99948				1.2272
1.1948	0.962565	1.8128	0.895554				1.16255
0.988794	1.33289	1.2589	1.89349				1.00872
0.746389	1.94758	1.09039	2.10022				0.892685
0.501438	1.4102	1.22919	2.39019				0.619324
0.474592	0.55932	1.38348	0.942107				0.991561
0.694163	1.04432	1.13575	1.63187				1.2167
0.64436	0.914651	0.78266	2.71779				0.797921
0.458445	1.44515	0.795482	1.32304				0.708725
1.01618	0.963525	2.12089	2.21168				1.0312
0.811661	1.76876	1.18114	1.71747				0.958486
0.326868	1.37441	1.83222	1.69324				1.1959
0.512524	0.883983	1.92473	1.2155				1.65507
0.945058	2.30704	2.19151	2.28808				1.00778
0.77772	1.45499	2.28953	1.86063				0.855523
0.972682	0.68317	2.11921	0.92933				1.17219
0.706287	2.09502	1.83447	0.94355				0.911746
0.816778	0.969264	1.49979	1.41106				1.26648
1.22388	1.63241	3.31549	0.908223				1.4148
0.730481	1.81902	3.36072	0.797925				0.935552
0.665866	1.48683	2.59651	0.885218				1.14755
0.840821	1.25986	2.34857	1.90526				1.01605
0.86858	1.6434	3.37535	2.46481				0.635523
0.559131	1.35991	1.36911	2.43208				0.763358
1.11227	2.01618	1.6988	1.38774				1.18658
0.646784	1.94295	1.34358	2.34738				1.88135
1.21612	1.72236	1.89481	1.96436				1.10581
1.04932	2.43072	2.7245	1.70131				1.06243
0.428479	1.63481	1.32235	2.47675				0.989573
0.583199	2.13087	2.67142	2.352				0.842999
0.399798	2.69123	2.62621	1.29488				0.938822
0.759824	1.12512	1.82465	3.13958				0.75434
0.620943	2.00484	1.2511	3.13462				0.923263
0.511272	1.09966	1.32349	1.70767				1.38282
0.605016	1.41621	1.9517	1.70767				1.54828
0.765182	0.867959	1.63558					1.32806
0.660177	0.794764	3.25383					1.11551
1.2975	1.27787	1.56092
1.09683	1.16488	1.68348
0.780573	1.04	1.96735
0.700115	1.52293	2.37891
0.629382	0.759999	1.31496
0.942293	2.84103	0.984102
1.3476	1.16251
0.663998	0.870989
0.938728	0.683424
1.11019	0.445427
1.02014	2.49848
0.91778	1.05883
0.971651	0.592541
0.629216	0.589294
1.17344	0.466636
0.664978	0.644836
0.360775	0.265683
0.495368	1.00182
1.32952	1.22527
1.11076	0.862977
1.04948	1.60578
0.779963	1.07147
1.00867	0.618604
1.4621	2.1272
1.01819	1.89192
0.738733	2.10444
1.39036	1.57735
0.546159	1.53956
0.835306	1.0039
0.769144	2.46622
0.416881	1.60049
0.5442	1.41305
1.13515	1.19199
1.49296	1.12156
0.563927	1.12746
1.06818	1.66176
0.812968	0.465919
0.638381	1.2186
1.06613	1.68664
1.31665	1.35736
0.75018	0.879869
0.394337	0.851375
0.802534	0.78935
1.38658	1.16692
0.543991	0.957516
0.993762	1.11932
0.821765	1.45101
1.76774	1.57643
2.28192	1.23186
0.796971	0.86015
1.06881	1.53744
1.66497	1.98422
0.754314	1.9804
0.522127	1.20068
0.870383	0.987739
0.677606	0.423838
1.62231	0.391556
0.796971	0.835919
1.36811	1.61277
1.33858	1.59803
0.709604	1.10977
1.41527	1.40011
0.717053	1.10457
0.558311	1.52505
1.11736	1.86364
1.37158	1.21057
0.76263	0.88842
0.931304	1.33054
0.655436	1.46802
0.551692	1.43427
0.712688	1.55333
1.21401	1.00658
0.873648
1.71239
1.36981
0.931312
1.89617
0.791541
0.715959
1.12326
0.7651
0.643194
1.36282
1.07507
0.762587
1.06028
0.762855
0.873297
1.08543
1.50925
1.63057

## Sheet: g
RPL 1:100_C	RPL 1:100_E	L-puro
1.53021	0.365161	0.447958
0.797993	0.637282	0.421315
1.12295	0.577423	0.403733
0.449801	0.559273	0.210624
0.731653	0.224992	0.122483
0.612449	0.119999	0.133715
0.865634	0.332171	0.257462
0.477886	0.375613	0.207511
0.523827	0.487824	0.232049
0.912941	0.297393	0.309309
1.54226	0.759396	0.400391
0.624458	0.411203	0.203379
1.62452	0.476288	0.144985
0.443146	0.29942	0.301888
0.342633	0.510529	0.138247
0.926679	0.247825	0.140374
0.961691	0.26798	0.422106
1.87162	0.362157	0.169975
1.55879	0.289074	0.165479
0.662535	0.402505	0.250649
0.574215	0.228792	0.827153
0.617984	0.352787	0.474363
1.36671	0.397232	0.42177
0.983047	0.284063	0.454677
1.22257	0.363973	0.302021
0.976281	0.482302	0.287205
0.7402	0.425003	0.390287
1.26698	0.381889	0.195751
1.00979	0.433035	0.406038
1.29438	0.367843	0.226292
1.33433	0.342284	0.233372
0.914843	0.385077	0.174455
1.69419	0.400632	0.286807
1.25246	0.449071	0.185331
0.548754	0.318528	0.271451
1.0742	0.376787	0.242028
0.786715	0.440057	0.269447
0.859559	0.490821	0.406402
1.19795	0.330633	0.311145
0.784367	0.346488	0.429149
1.04873	0.391791	0.398534
0.843931	0.346375	0.32411
1.00875	0.327088	0.293455
1.20163	0.447026	0.253834
0.694927	0.529882	0.247557
1.46178	0.454054	0.203515
1.29183	0.771445	0.250979
1.29183	0.387557	0.334165
1.09247	0.187408	0.31872
1.05421	0.202138	0.305031
1.2112	0.552022	0.628
1.29488	0.360134	0.317328
0.778855	0.447518	0.313859
1.06804	0.259148	0.234066
0.487221	0.174117	0.58668
0.90301	0.251767	0.283648
0.489452	0.298651	0.71726
0.32663	0.268504	0.219502
0.441301	0.293879	0.250821
0.469844	0.364783	0.2912
0.497009	0.70447	0.211572
0.694234	0.786427	0.17971
0.781758	0.426952	0.159008
0.793977	0.378235	0.35639
0.537956	0.82065	0.235111
0.469575	0.268744	0.211887
0.436223	0.172454	0.340071
0.665092	0.26285	0.234617
0.687013	0.62008	0.269298
0.912655	0.663676	0.285741
0.476069	0.304595	0.571799
0.460356	0.446661	0.191961
0.550818	0.361575	0.172124
0.896069	0.430475	0.22788
0.627524	0.251789	0.164089
0.502605	0.227253	0.219883
0.320609	0.266541	0.251596
0.438589	0.502076	0.148934
0.551086	0.308147	0.13016
1.05511	0.185991	0.245675
0.355076	0.626147	0.362184
0.606376	0.399294	0.156866
0.445296	0.298199	0.328097
0.573692	0.380357	0.174887
0.538602	0.251488	0.324134
0.608278	0.530526	0.242086
0.980907	0.339992	0.252139
0.678235	0.307186	0.187286
0.425853	0.474905	0.211071
0.30241	0.560769	0.372763
0.525344	0.421486	0.351897
0.559038	0.380259	0.277025
1.14833	0.398068	0.33883
0.497242	0.379178	0.320849
0.358218	0.31999	0.240714
0.430638	0.614911	0.204956
0.571955	0.330103	0.253401
0.384065	0.627164	0.307176
0.359079	0.334507	0.335093
0.499532	0.411201	0.292132
1.03688	0.594074	0.451973
0.943573	0.674018	0.31486
0.308065	0.178702	0.265194
0.601964	0.187712	0.219627
0.356544	0.304002	0.22993
0.340826	0.129187	0.135708
0.648953	0.243559	0.283068
1.09981	0.144352	0.173732
0.606815	0.281811	0.218681
1.03593	0.49412	0.187525
1.56035	0.246116	0.28137
1.21631	0.278057	0.591409
0.890393	0.403446	0.276409
1.0842	0.194788	0.466257
0.736068	0.203723	0.194889
0.57611	0.366762	0.126158
0.660791	0.856614	0.180994
0.982546	0.47743	0.243816
1.00303	0.41833	0.371492
0.825209	0.469566	0.66241
1.00167	0.421671	0.224236
1.43359	0.620688	0.398387
1.48649	0.298225	0.248807
1.03545	0.346947	0.421582
1.01025	0.370391	0.305348
0.70749	0.295438	0.325256
1.32524	0.310033	0.463254
1.35173	0.195898	0.373804
1.17013	0.444715	0.39292
0.911684	0.414097	0.356647
1.0856	0.708918	0.412079
1.29199	0.304942	0.52867
1.58117	0.326152	0.419878
0.871539	0.390318	0.158774
1.03425	0.584816	0.140005
1.1214	0.340522	0.132744
1.15199	0.177257	0.140028
1.07836	0.228276	0.158764
1.49128	0.317238	0.148622
0.905026	0.273935	0.102863
0.967619	0.584935	0.146671
0.90564	0.664545	0.242392
0.79869	0.150107	0.163157
0.780557	0.428369	0.105478
0.765236	0.497353	0.0792913
1.47896	0.466528	0.179939
1.53629	0.364552	0.229421
1.09883	0.375723	0.268909
1.93455	0.294652	0.185076
1.12327	0.560474	0.159662
1.06083	0.366411	0.229869
1.07272	0.618275	0.392529
1.34175	0.22443	0.12093
1.85173	0.498441	0.501088
1.05312	0.287733	0.235796
0.794752	0.31322	0.110282
0.897078	0.681631	0.175742
1.16289	0.321235	0.232569
1.07453	0.508067	0.207603
1.08882	0.341011	0.265516
1.23957	0.310311	0.420328
0.871296	0.280863	0.230787
1.44513	0.20172	0.327064
1.50091	0.347677	0.249561
0.609353	0.433681	0.179519
1.28626	0.442843	0.1681
0.663105	0.380239	0.125149
1.67237	0.304432	0.131362
0.753059	0.284932	0.249092
0.669172	0.454934	0.177898
1.64407	0.320543	0.48933
2.22926	0.330154	0.233696
0.888832	0.337142	0.706423
0.661305	0.194087	0.370784
0.438611	0.215796	0.370423
0.733066	0.349007	0.224435
0.844209	0.375682	0.313937
1.30739	0.297122	0.394652
1.01487	0.385373	0.426966
0.25067	0.284452	0.301001
0.37353	0.438136	0.179909
1.5221	0.335373	0.228283
0.99905	0.489408	0.231647
0.735164	0.389739	0.386882
0.878509	0.226755	0.182901
1.83561	0.540533	0.295076
1.65162	0.204615	0.233766
0.850813	0.300176	0.324247
1.09584	0.453811	0.330433
0.863759	0.431657	0.17955
1.32597	0.36839	0.336012
2.77478	0.188761	0.207594
2.29256	0.378115	0.241277
1.49265	0.327926	0.180798
1.33333	0.572586	0.213973
1.61655	0.663653	0.276344
0.92189	0.319289	0.451029
0.840215	0.359732	0.284824
1.28136	0.43397	0.279795
0.883578	0.358325	0.300127
1.17995	0.456836	0.195723
1.52903	0.529116	0.197956
1.41634	0.402131	0.44126
1.23979	0.358902	0.15903
0.934108	0.308128	0.349773
1.65075	0.196334	0.171336
0.353962	0.141149	0.144064
0.520873	0.250816	0.234903
0.571333	0.163396	0.355908
1.51101	0.286992	0.25541
1.09416	0.440684	0.226849
1.48433	0.204786	0.180848
3.27063	0.234899	0.292986
0.858383	0.295348	0.169429
1.00111	0.23847	0.341428
2.32534	0.474638	0.252408
1.33733	0.349299	0.34673
1.26523	0.42149	0.189544
1.80389	0.246159	0.208614
1.17783	0.263624	0.261965
0.84566	0.497132	0.236399
2.12184	0.509948	0.276933
1.47339	0.265605	0.27118
1.40186	0.229985	0.234777
1.14194	0.247287	0.37884
2.06663	0.513226	0.368024
0.947987	0.462108	0.134982
1.40716	0.248313	0.210045
1.068	0.140505	0.208423
1.27731	0.48634	0.273577
