# Supplementary material for: ER proteins decipher the tubulin code to regulate organelle distribution
Source: Nature. 2021 Dec 15;601(7891):132–8. doi: 10.1038/s41586-021-04204-9 (PMC8732269; doi:10.1038/s41586-021-04204-9)
Supplement: Supplementary file 8 — Source Data Extended Data Fig. 1 [file 41586_2021_4204_MOESM8_ESM.xlsx]

## Sheet: d
	Dispersed			Perinuclear			Clustered
WT1	111	103	108	229	251	242	60	46	50
CLIMP63 KO1	334	335	335	51	54	51	15	11	14
CLIMP63 KO2	328	341	341	60	51	46	12	8	13
KTN1 KO1	365	354	329	29	34	62	6	12	9
KTN1 KO2	332	351	364	56	40	28	12	9	8
p180 KO1	20	22	20	200	214	188	180	164	192
p180 KO2	32	38	36	188	196	177	180	166	187
CLIMP63/KTN1 DKO1	370	373	372	30	26	27	0	1	1
CLIMP63/KTN1 DKO2	368	365	375	28	32	25	4	3	0
CLIMP63/p180 DKO1	50	48	49	280	283	279	70	69	72
CLIMP63/p180 DKO2	37	40	33	281	285	281	82	75	86
p180/KTN1 DKO1	2	3	4	144	137	116	254	260	280
p180/KTN1 DKO2	2	0	3	122	130	137	276	270	260
TKO1	5	4	6	193	204	201	202	192	193
TKO2	6	7	8	194	198	200	200	195	194

## Sheet: e
control	Dispersed			Normal			Clustered
WT	46	48	46	118	122	123	36	30	31
C30	144	140	145	48	53	46	8	7	9
K8	160	158	156	36	33	34	4	9	10
P5	12	6	4	104	109	106	84	85	90
eto
WT eto	28	24	27	142	136	138	30	40	35
C30 eto	156	146	148	41	50	48	3	4	4
K8 eto	152	158	153	42	41	45	6	1	2
P5 eto	2	4	5	122	126	120	76	70	75
cpt
WT cpt	32	20	18	130	144	147	38	36	37
C30 cpt	152	150	147	44	45	50	4	5	3
K8 cpt	136	144	145	55	48	49	9	8	6
P5 cpt	3	6	4	123	126	124	74	68	72

## Sheet: f
	Dispersed			Perinuclear			Clustered
WT	44	42	44	41	50	40	15	8	16
CLIMP63 KO	73	72	72	22	26	22	5	4	6
KTN1 KO	72	74	75	18	17	20	10	9	5
p180 KO	6	6	7	44	46	41	50	48	52
