# Supplementary material for: ER proteins decipher the tubulin code to regulate organelle distribution
Source: Nature. 2021 Dec 15;601(7891):132–8. doi: 10.1038/s41586-021-04204-9 (PMC8732269; doi:10.1038/s41586-021-04204-9)
Supplement: Supplementary file 9 — Source Data Extended Data Fig. 2 [file 41586_2021_4204_MOESM9_ESM.xlsx]

## Sheet: h
WT	Climp63 KO1	Climp63 KO2	KTN1 KO1	KTN1 KO2	p180 KO1	p180 KO2	Climp63/KTN1 DKO1	Climp63/KTN1 DKO2	Climp63/p180 DKO1	Climp63/p180 DKO2	Climp63/p180/KTN1 TKO1	Climp63/p180/KTN1 TKO2	p180/KTN1 DKO1	p180/KTN1 DKO2
17.72	27.349	19.716	21.313	26.843	24.326	22.338	27.734	24.123	22.265	16.708	23.395	15.633	19.39	20.5
22.101	24.72	20.952	22.374	23.773	22.029	21.102	30.5	23.659	24.122	14.771	19.043	22.282	18.0172	27.6643
24.518	35.564	20.227	26.467	20.823	23.697	21.67	24.667	26.019	20.738	20.71	20.767	19.763	21.1027	21.7875
23.164	25	28.706	22.528	25.341	22.018	20.012	26.799	25.193	17.492	22.244	19.254	22.028	19.6784	17.1345
17.835	26.486	26.47	21.471	19.897	23.907	19.664	26.739	29.81	21.828	18.573	17.701	18.872	21.1756	30.1444
19.256	26.775	28.259	27.327	27.044	21.939	21.735	27.106	25.663	24.971	16.501	18.85	18.475	17.1578	18.4125
20.791	19.069	23.591	20.869	24.404	20.794	18.491	27.966	27.657	18.111	17.38	21.771	17.529	18.6448	19.0237
24.151	31.494	28.223	23.305	23.614	17.473	23.675	30.539	24.076	20.177	21.776	20.634	19.041	15.8325	22.4469
18.16	22.233	24.166	19.214	26.049	21.339	21.966	21.985	25.062	20.345	19.693	16.873	21.235	14.5387	16.7727
23.13	26.711	27.319	23.101	20.556	19.665	23.664	28.78	27.61	16.818	19.449	19.444	10.888	14.5119	24.244
18.866	21.038	27.953	19.464	20.91	17.252	20.508	31.522	25.674	18.66	21.497	19.143	22.699	16.4761	14.1016
20.183	22.678	26.514	26.398	23.153	20.778	23.667	25.883	25.477	21.695	21.753	21.416	16.245	16.6463	18.4592
19.184	25.299	25.592	23.556	28.412	19.944	19.536	34.65	29.811	20.114	20.18	21.24	17.687	13.0046	22.1697
21.86	26.136	24.048	28.517	22.761	18.32	18.519	26.987	26.502	23.707	25.455	22.119	14.982	19.7407	23.4083
22.982	27.356	30.484	24.314	23.975	18.962	14.338	31.787	25.138	22.71	18.715	20.894	18.258	18.7592	20.4322
22.728	25.083	30.296	23.587	26.178	20.034	18.457	29.875	28.978	18.413	17.991	18.125	10.666	16.3117	20.2058
25.035	24.886	23.266	26.884	26.411	23.914	20.584	29.558	25.735	21.195	24.469	19.5	19.174	17.3393	18.5563
21.363	23.735	27.976	19.211	23.583	19.493	25.175	29.411	30.073	19.41	21.648	20.387	19.449	17.0907	17.5463
21.155	32.511	32.917	24.346	21.633	18.741	17.163	25.288	27.635	18.717	18.268	21.961	17.353	14.4498	21.2925
25.491	27.982	31.632	21.675	23.286	16.325	24.526	22.403	25.942	20.623	17.16	18.954	20.286	23.7708	19.2946
18.481	20.441	26.263	20.778	22.486	25.818	18.596	26.368	26.274	16.601	13.498	26.075	14.579	19.3138	18.044
21.572	24.708	26.661	25.602	21.529	18.465	22.159	23.574	26.363	19.867	22.127	21.386	14.611	18.0512	20.1263
21.932	25.762	29.268	24.297	26.425	18.751	18.517	27.932	28.822	14.189	23.504	24.063	15.324	16.9409	14.5432
20.744	30.709	22.82	28.786	28.951	15.182	23.583	23.388	29.119	20.709	20.43	18.468	17.974	14.0689	21.5778
21.654	26.787	30.309	18.821	27.573	20.548	20.417	28.954	21.91	17.106	19.689	27.629	19.836	25.0519	20.6152
21.855	31.273	27.196	26.966	30.326	21.003	19.108	26.81	32.078	19.308	19.611	21.707	30.256	17.5152	14.5212
22.806	25.008	22.399	29.335	26.494	21.085	20.086	21.073	28.153	18.997	18.492	20.623	19.626	13.3673	17.763
15.936	25.651	25.453	29.609	28.59	20.211	22.213	26.322	25.905	26.155	20.452	19.71	24.408	18.0725	15.7197
20.424	30.369	27.265	27.339	21.919	20.372	17.621	33.3	29.184	18.794	24.399	19.917	18.156	16.4675	15.9793
17.555	25.248	23.707	27.15	27.106	20.207	18.308	28.207	26.564	9.9029	28.433	17.362	31.335	17.0545	19.3744
						20.953						16.893	16.5172
													18.1332

## Sheet: i
WT	Climp63 KO1	Climp63 KO2	KTN1 KO1	KTN1 KO2	p180 KO1	p180 KO2	Climp63/KTN1 DKO1	Climp63/KTN1 DKO2	Climp63/p180 DKO1	Climp63/p180 DKO2	p180/KTN1 DKO1	Climp63/p180/KTN1 TKO1	Climp63/p180/KTN1 TKO2	p180/KTN1 DKO2
0.227893	0.134999	0.119307	0.239998	0.107579	0.212804	0.285249	0.135736	0.122243	0.263134	0.24307	0.215964	0.137512	0.283068	0.236532
0.248232	0.155598	0.118104	0.104558	0.269928	0.280655	0.291856	0.299939	0.147179	0.229175	0.220473	0.361857	0.319691	0.278793	0.29486
0.180558	0.134598	0.069237	0.07626	0.093224	0.337538	0.357871	0.212859	0.056195	0.089047	0.0802	0.262245	0.370535	0.153043	0.230046
0.221195	0.113396	0.20379	0.125474	0.131525	0.372739	0.373882	0.118334	0.19141	0.100279	0.094761	0.34485	0.32996	0.39336	0.284777
0.120405	0.235298	0.079248	0.251239	0.418365	0.330874	0.225822	0.180371	0.132034	0.278333	0.232248	0.324883	0.220555	0.126719	0.191995
0.249238	0.202201	0.182292	0.122242	0.148	0.292156	0.28817	0.161736	0.161269	0.154778	0.263883	0.251058	0.121067	0.267849	0.276888
0.077553	0.155652	0.255796	0.10679	0.076622	0.375287	0.185137	0.287684	0.280603	0.149555	0.155392	0.201284	0.119149	0.331521	0.34478
0.208618	0.151388	0.125492	0.158572	0.088546	0.364693	0.224291	0.210014	0.16558	0.180648	0.203809	0.168172	0.13712	0.275921	0.415144
0.307413	0.128561	0.270545	0.149233	0.206407	0.112994	0.208734	0.155296	0.23842	0.216347	0.411083	0.299438	0.219511	0.235924	0.292366
0.296569	0.171935	0.175077	0.131165	0.269277	0.225829	0.351755	0.17863	0.134539	0.242536	0.262514	0.256209	0.317684	0.23078	0.228825
0.152553	0.225941	0.113288	0.114315	0.226359	0.259133	0.295239	0.121877	0.120613	0.239745	0.136763	0.245811	0.250765	0.175102	0.18682
0.363185	0.217662	0.254251	0.223396	0.121422	0.278461	0.330117	0.181463	0.17146	0.148816	0.225286	0.261795	0.244722	0.251926	0.310037
0.186828	0.175955	0.136666	0.061678	0.131566	0.141067	0.255432	0.162422	0.155073	0.095982	0.106635	0.373486	0.1914	0.164032	0.357299
0.159372	0.195318	0.14217	0.129405	0.125573	0.317695	0.205561	0.075236	0.126943	0.111122	0.115618	0.230518	0.260772	0.088955	0.274549
0.146347	0.288547	0.259484	0.190243	0.113447	0.247788	0.29529	0.071971	0.141452	0.163517	0.099498	0.339752	0.352083	0.173349	0.279097
0.205953	0.109286	0.074504	0.396217	0.133266	0.189052	0.190018	0.189085	0.141827	0.20348	0.131143	0.224162	0.268156	0.170192	0.475625
0.151036	0.072533	0.125862	0.168219	0.157665	0.294377	0.274368	0.166708	0.141718	0.209283	0.134738	0.294777	0.18137	0.191994	0.264679
0.2218	0.103765	0.13105	0.17729	0.165145	0.170578	0.330645	0.146575	0.142132	0.161905	0.250689	0.366517	0.190117	0.307723	0.236499
0.253307	0.14861	0.188962	0.111241	0.069127	0.192436	0.195687	0.172097	0.148408	0.177682	0.178596	0.309294	0.292012	0.219115	0.386189
0.172868	0.165999	0.166869	0.08555	0.375987	0.356348	0.35847	0.0709	0.087675	0.199412	0.106776	0.259736	0.169048	0.133959	0.262035
0.231091	0.179981	0.106813	0.158397	0.158968	0.153071	0.079878	0.143738	0.259701	0.139685	0.219816	0.317478	0.304821	0.150485	0.322101
0.352228	0.08741	0.13496	0.16571	0.206135	0.32466	0.348436	0.21891	0.255913	0.251352	0.098984	0.301895	0.046742	0.190138	0.387929
0.200662	0.051262	0.130598	0.153574	0.197854	0.273808	0.329459	0.152999	0.255467	0.298938	0.220399	0.233301	0.166784	0.14266	0.374225
0.280517	0.126251	0.250367	0.204877	0.124481	0.288855	0.353329	0.192971	0.151739	0.152441	0.196595	0.291484	0.182367	0.136047	0.323621
0.064048	0.207491	0.100183	0.127398	0.125998	0.262411	0.275358	0.145053	0.093188	0.066442	0.266414	0.226314	0.108818	0.233151	0.291778
0.189441	0.286269	0.249822	0.184865	0.179906	0.283132	0.284063	0.113868	0.128205	0.272593	0.174066	0.259902	0.200218	0.208285	0.296629
0.06103	0.234085	0.099913	0.231858	0.099559	0.248542	0.251338	0.26928	0.240096	0.114954	0.096998	0.24404	0.255086	0.173314	0.364687
0.214503	0.235673	0.164787	0.12026	0.105438	0.158063	0.26117	0.181316	0.168444	0.191223	0.274169	0.379018	0.118008	0.240564	0.265527
0.165186	0.203276	0.17693	0.132391	0.096516	0.190886	0.077613	0.150037	0.106104	0.135006	0.212769	0.35488	0.247661	0.099852	0.315464
0.195318	0.159992	0.163321	0.13901	0.22028	0.25359	0.255657	0.267972	0.243515	0.168107	0.192634	0.316395	0.201622	0.187919	0.279373
						0.330391					0.322109		0.222653	0.394891
											0.259291			0.344122

## Sheet: j
Climp63 KO1	Climp63 KO2	Climp63/KTN1 DKO1	Climp63/KTN1 DKO2	Climp63/p180 DKO1	Climp63/p180 DKO2	Climp63/p180/KTN1 TKO1	Climp63/p180/KTN1 TKO2	KTN1 KO1	KTN1 KO2	p180 KO1	p180 KO2	p180/KTN1 DKO1	p180/KTN1 DKO2	WT
31.31	26.063	39.26	37.269	38.182	35.015	33.039	35.745	36.771	34.981	35.593	36.065	36.815	30.341	31.625
34.925	35.106	38.231	33.595	38.291	33.346	33.263	39.698	36.849	28.135	35.782	35.484	34.732	33.223	41.655
37.893	26.63	36.378	33.45	32.397	32.853	32.976	30.104	31.856	34.55	37.269	30.553	30.603	32.903	29.894
34.733	33.841	37.888	38.063	32.072	32.272	32.854	30.403	38.767	39.321	40.549	31.627	37.916	37.476	41.4908
29.568	35.689	35.635	40.227	39.152	37.988	32.918	36.129	40.826	35.755	31.016	28.397	36.885	33.892	33.724
36.678	38.086	32.392	37.036	35.253	33.096	38.361	35.285	31.137	32.494	32.732	32.099	36.462	38.579	29.844
36.795	33.203	39.821	35.132	41.121	31.703	34.043	33.45	35.058	36.564	33.661	25.708	36.587	35.845	35.953
37.061	39.451	36.402	37.185	36.441	36.802	32.206	33.953	36.066	33.06	34.004	34.294	33.942	35.808	35.292
36.415	39.084	32.609	34.925	36.613	32.418	30.418	32.709	31.674	36.486	37.411	34.776	34.372	32.806	31.191
39.445	40.206	34.246	37.22	34.32	31.012	34.71	34.247	40.5	36.043	33.324	33.356	37.484	35.583	34.165
37.708	39.474	37.907	35.806	28.882	38.039	31.466	38.628	34.523	39.56	30.662	30.456	30.851	32.996	31.996
38.479	41.135	36.506	35.675	30.216	39.785	35.582	26.066	35.634	39.871	31.252	36.205	37.511	34.354	36.737
37.695	39.597	38.79	28.114	31.339	31.593	34.146	26.996	33.876	39.236	36.822	31.869	36.622	37.447	32.97
33.482	39.425	35.064	30.79	31.941	36.462	37.545	29.469	32.568	36.994	31.357	30.279	38.651	38.032	35.376
37.884	38.808	38.384	40.085	32.496	31.745	27.786	34.179	35.914	38.31	31.955	25.034	37.004	33.6	30.818
35.563	38.911	36.377	39.756	35.66	37.399	31.934	29.025	39.152	31.876	30.687	29.406	37.591	32.805	38.328
39.282	32.407	40.021	38.13	34.73	32.74	31.29	27.632	38.406	35.358	30.326	25.236	38.113	36.569	35.624
33.786	33.345	35.684	41.09	34.583	34.387	35.656	33.308	40.474	38.364	33.729	37.095	30.084	31.388	39.279
33.184	37.523	30.617	34.392	32.721	31.574	39.381	35.515	40.812	25.875	39.707	32.742	30.111	31.376	34.495
	40.085	34.172	34.37	35.338	33.429	33.104	34.934	38.42	36.532	34.064	34.834	29.149	34.484	35.339
	36.582	34.424	37.088	33.505	30.888	37.121	30.041	33.116	32.963	33.756	26.699	30.668	34.836	28.823
	37.988	38.847	31.009	37.983	34.834	31.202	24.288		34.305	35.987	35.887	32.061	31.89	32.832
	38.206	38.229	36.647	29.039	34.381	34.877	30.986		36.337	36.196	32.86	27.843	36.353	30.757
	40.222	36.657	33.379	32.728		31.272	31.536		39.444	36.71	26.142	33.139	33.766	28.757
	32.543	36.611	39.163			36.083	37.175		37.292		27.8	36.575	32.073	39.146
			36.952			31.174	44.833		37.235		31.432	39.482		31.163
			35.567			33.424	34.299				34.849	38.89		28.277
						35.119	38.627				34.414	35.107		37.29
						30.625	34.044				26.081	34.319		33.033
						32.47	37.046				38.991	35.446		34.711
							31.121				31.88			37.7805
											41.613			39.9466
											37.7125			37.629
											40.3329			36.5116
											37.0513			34.8293
											40.3474			40.9707
											42.0248			39.6496
											32.0849			39.4098
											39.4924			34.9289
											41.3857			35.1339
											38.0864			40.0153
											37.913
											35.566
											39.827
											44.9558
											25.1664

## Sheet: k
WT	Climp63 KO1	Climp63 KO2	KTN1 KO1	KTN1 KO2	p180 KO1	p180 KO2	Climp63/KTN1 DKO1	Climp63/KTN1 DKO2	Climp63/p180 DKO1	Climp63/p180 DKO2	p180/KTN1 DKO2	Climp63/p180/KTN1 TKO1	Climp63/p180/KTN1 TKO2	p180/KTN1 DKO1
0.281067	0.180036	0.116076	0.198561	0.223271	0.232678	0.342803	0.51762	0.22055	0.209122	0.13989	0.324922	0.265587	0.209575	0.205769
0.209122	0.37013	0.117018	0.107949	0.415005	0.315272	0.161122	0.304226	0.194691	0.332553	0.130254	0.217346	0.362311	0.437935	0.402377
0.23926	0.398688	0.234871	0.390826	0.075822	0.41432	0.453778	0.098875	0.069201	0.232629	0.351348	0.2863	0.339474	0.32589	0.132384
0.163019	0.297927	0.406036	0.456885	0.339245	0.391876	0.372251	0.250741	0.321159	0.15301	0.424556	0.242386	0.403656	0.140974	0.215164
0.311535	0.410973	0.371624	0.440261	0.299558	0.258841	0.313574	0.160118	0.481293	0.227896	0.269341	0.328629	0.24118	0.172805	0.204113
0.431534	0.241909	0.540543	0.429634	0.365187	0.221184	0.323139	0.340191	0.504619	0.258447	0.218739	0.162336	0.236048	0.385547	0.117407
0.164406	0.201841	0.268198	0.116452	0.582765	0.305319	0.08929	0.309792	0.448416	0.267175	0.304024	0.230368	0.18269	0.362773	0.364737
0.227404	0.18135	0.39678	0.249746	0.149206	0.236806	0.135371	0.253765	0.372838	0.183528	0.098947	0.130183	0.462711	0.274911	0.280993
0.265874	0.213457	0.217182	0.378637	0.226289	0.186817	0.185469	0.286199	0.331601	0.287308	0.168761	0.360652	0.134014	0.267654	0.38508
0.272654	0.267299	0.185009	0.151191	0.103551	0.239772	0.40763	0.226892	0.247207	0.084733	0.446402	0.348425	0.312216	0.136907	0.331702
0.211665	0.293662	0.354373	0.318819	0.209684	0.379578	0.339715	0.39801	0.213105	0.312297	0.16035	0.289587	0.386646	0.279601	0.144536
0.554024	0.312235	0.412171	0.178475	0.203302	0.374677	0.22183	0.283282	0.442353	0.354716	0.448927	0.275811	0.241373	0.427393	0.127186
0.309069	0.15487	0.125765	0.058742	0.436489	0.110265	0.246294	0.432829	0.183714	0.364908	0.275379	0.309063	0.23367	0.233666	0.296172
0.207054	0.150172	0.257112	0.182961	0.385499	0.260278	0.213402	0.375425	0.102694	0.29215	0.497249	0.310866	0.484458	0.217561	0.289974
0.217315	0.443984	0.173603	0.423119	0.445691	0.355641	0.337605	0.140153	0.155344	0.207626	0.30402	0.417606	0.237156	0.31696	0.167257
0.352023	0.141964	0.107608	0.612037	0.289986	0.251896	0.244285	0.3532	0.325229	0.360442	0.243442	0.219799	0.56337	0.153596	0.348784
0.115769	0.21472	0.332227	0.389551	0.14691	0.331324	0.114448	0.151704	0.302933	0.167785	0.358081	0.295369	0.341829	0.237941	0.459509
0.230757	0.102811	0.165261	0.320765	0.264252	0.24847	0.279004	0.135389	0.192567	0.318727	0.152741	0.272836	0.335293	0.415088	0.160436
0.283253	0.195775	0.1886	0.122303	0.218142	0.213057	0.391409	0.153805	0.307385	0.113095	0.306583	0.326026	0.316638	0.277259	0.354521
0.293039	0.266783	0.348677	0.172821	0.307476	0.298194	0.409718	0.133779	0.205207	0.319516	0.312407	0.267115	0.378753	0.33029	0.443005
0.188302	0.183071	0.299994	0.127378	0.236532	0.227007	0.09565	0.357583	0.334827	0.369634	0.162357	0.320654	0.257046	0.233069	0.36961
0.335604	0.159993	0.168419	0.370044	0.44378	0.250713	0.301595	0.408001	0.503563	0.234645	0.225946	0.377356	0.076541	0.135534	0.219214
		0.416302	0.215163	0.123349	0.173063	0.208908	0.22588	0.129968	0.452291	0.245393	0.355239	0.19748	0.316199	0.263259
		0.196876	0.252569	0.301536	0.249745	0.149066	0.382185	0.215519		0.409987	0.276124	0.191357	0.074867	0.217414
		0.342565	0.129027	0.16134	0.257517	0.31049	0.16872	0.276763		0.222664		0.407374	0.212584	0.414905
		0.236505	0.161045	0.175532	0.248172	0.12599	0.403973	0.368847		0.181413		0.095538	0.137586	0.365234
		0.213015	0.306832	0.379541	0.115634	0.299525	0.139846	0.329812				0.367992	0.343394	0.292403
		0.368126	0.237389	0.473991		0.202144	0.288673	0.370442				0.073477	0.142311	0.305506
		0.199156	0.265302	0.196007		0.105775	0.324056	0.191065				0.208323	0.287578	0.357706
		0.239899	0.170949	0.079404		0.241851	0.555109	0.093384				0.174837	0.401379
						0.392401							0.355276

## Sheet: l
WT	Climp63 KO	KTN1 KO
23.5241	27.231	28.4354
19.2949	28.0365	32.2251
20.4264	24.8122	30.0378
25.5765	32.332	30.6305
22.9327	29.0708	33.8363
25.0838	25.7611	33.0382
25.2226	34.9552	31.7262
26.0937	27.3567	30.942
21.7427	30.3139	25.7686
24.4698	28.8091	23.4612
20.8669	32.2214	28.507
26.2779	22.6399	27.4674
22.9674	30.3641	32.6779
21.8233	31.7196	30.0179
22.9477	30.0984	30.4853
26.1932	32.2355	27.3615
23.989	28.2166	33.7826
19.5376	33.5398	30.2833
19.0241	29.7441	33.0533
25.8842	28.9498	30.7155
28.5731	29.9613	31.6129
26.7635	27.7751	28.8531
24.0992	32.6639	25.0588
23.267	36.7176	30.6367
20.9057	35.8349	35.5245
22.9606	34.3463	31.3879
23.7263	26.6443	27.8495
17.8672	30.3518	33.6602
21.6818	28.1671	28.5415
26.7427	30.764	31.6025
19.9261	29.964	30.4039
19.4096	27.2644	23.6174
26.6857	31.8393	25.5568
21.2389	25.1536	27.5817
23.3832	22.9139	27.1901
25.0207	28.2868	27.612
21.0824	22.7793	27.1988
22.0852	24.2709	23.7778
22.1269	27.3986	28.8208
23.6713	27.0863	31.1628
23.0483	29.3582	27.7734
22.2566	34.179	28.5815
26.2308	27.8185	26.2336
21.8224	28.79	26.478
23.362	31.4694	28.6832
19.8107	30.86	23.6174
23.5136	34.6003	29.0542
21.521	23.239	26.3667
23.9421	27.309	28.587
25.2587	30.8653	32.8512
20.6519	26.7558	31.6896
19.2117	23.7336	25.3217
23.6547	26.9733	32.4617
24.5453	29.77	28.4201
26.8341	23.338	30.1412
23.1397	25.6405	22.433
24.4488	27.0559	25.9859
22.2405	33.339	27.9477
20.9882	28.5021	25.9745
25.9817	33.3613	25.5929
23.4851	29.002	26.0171
20.4154	30.1948	28.421
25.4179	33.6345	27.9759
23.5143	28.1924	30.6922
30.3117	31.8633	29.2726
21.773	30.3205	27.2341
28.2165	29.9933	33.0879
22.2749	31.3701	31.7317
26.3609	33.8181	28.9842
23.1754	27.7329	27.3054
19.7859	32.6103	26.2589
24.0856	36.9911	27.4043
25.38	30.1676	23.2938
22.974	27.4465	31.2345
27.4516	28.4699	30.8331
27.6934	33.8552	28.0205
24.5777	29.7235	27.467
27.9569	23.9874	31.1351
18.76	30.11	27.9921
23.8201	30.6647	28.0206
24.2627	33.0304	26.7716
22.6189	32.4193	26.5748
21.1638	34.7616	29.6865
24.693	27.6688	27.534
22.0792	28.2598	31.3516
21.7319	31.1586	31.1027
24.6116	25.851	26.1772
23.5288	28.7113	30.6528
22.6007	34.5054	27.5107
25.1428	31.5455	30.17
23.9144	30.3366	30.0082
26.9734	33.713	26.9831
22.5122	27.8111	29.4142
25.2154	28.0386	26.7844
27.9996	28.7011	27.9284
19.4903	27.7622	24.2485
22.9444	26.865	34.5006
21.9554	28.6856	27.479
20.9334	26.0316	29.3794
20.7529	26.5911	32.7239
21.0825	24.0804	32.3949
22.6252	28.2075	29.6962
20.672	26.5568	25.1987
20.8125	26.813	23.7046
25.085	28.2561	25.0086
20.12	30.6453	27.7969
25.5296	24.8923	27.8788
19.3609	31.5712	28.5323
23.2937	25.026	27.0528
21.7561	28.5385	29.6827
19.371	30.5151	28.9325
22.3667	27.3993	25.2245
22.1222	29.3698	24.2168
19.6884	24.8693	31.732
23.9223	25.5743	26.5752
21.5141	29.3254	29.2116
22.6821	26.3256	29.344
21.9492	33.2996	26.9762
22.7662	27.5047	29.5539
24.9571	31.3787	31.7023
26.0073	31.4992	28.4877
29.5717	29.559	31.0368
19.9541	26.8771	25.7787
21.8076	29.7274	30.6671
21.0883	26.8842	27.5491
19.5571	30.5141	30.6792
22.2011	26.124	30.6454
24.6598	28.0247	29.1231
23.5925	24.1467	24.2345
21.4371	33.9036	26.6567
17.2162	24.5197	28.7347
21.8557	24.7941	27.163
22.049	30.2423	26.7157
20.3816	27.0597	30.4667
25.6034	25.8051	25.9758
21.4526	32.5299	31.2341
22.8035	23.9491	27.5878
24.0997	37.0481	32.979
27.0209	26.6461	29.2753
26.7412	28.9594	27.8897
16.6982	34.6086	30.7304
23.3291	31.3129	28.5486
22.1379	28.0808	29.7978
21.0542	26.218	28.1874
20.8752	30.9623	25.6413
25.6659	31.9745	33.1157
21.7037	25.0207	31.6175
19.4158	25.6927	30.4677
26.8997	30.2965	29.6875
25.141	31.2407	25.5205
22.2611	30.3085	22.212
20.5911	24.2664	27.5254
25.4137	33.3003	25.4668
23.1745	28.6858	27.6911
22.7066	30.3351	26.69
23.383	32.5037	25.2119
22.6597	24.672	34.1636
24.7616	29.0465	31.7213
26.3712	27.9112	30.7601
21.3042	25.847	26.4066
23.6242	26.8566	26.5704
23.8327	30.7913	26.4553
22.4756	25.7642	25.5948
20.3477	25.6322	31.7643
27.6339	26.3412	27.5874
24.1894	28.3387	30.2199
22.6871	29.3103	28.1392
24.7167	29.7671	29.4197
24.5913	28.9698	28.0729
21.0177	24.3867	27.2812
21.1724	24.642	28.9196
20.1667	33.4318	26.034
22.479	30.5104	21.6505
20.7823	31.5072	30.3844
23.3505	29.6679	29.7148
25.8278	29.9912	30.4737
21.7783	27.642	26.3405
23.6689	25.3225	24.3891
22.3722	31.9126	26.6103
20.8537	30.5394	19.3471
27.8624	29.0016	28.7579
22.1004	19.9431	28.7537
17.025	33.2047	26.0116
20.0118	23.5638	26.1276
21.408	25.4002	30.0783
20.8019	22.9736	28.8005
23.4733	27.1385	33.1125
19.542	31.6063	24.9917
21.699	27.4996	23.7676
24.886	24.4007	29.1839
24.7098	24.9279	25.8068
22.1791	29.6563	33.7696
20.8495	26.609	23.9395
22.2973	29.4904	25.4077
18.2966	21.2186	26.544
18.71	25.6723	23.2384
23.0403	25.9248	24.0407
27.4079	28.414	22.993
23.6014	25.7142	23.3085
23.2192	29.6427	31.4868
21.8568	27.236	34.0443
25.5443	30.7744	26.003
18.705	25.1203	28.7215
23.4484	29.5604	25.4485
20.6123	21.0728	24.1588
22.4946	25.8454	24.8024
22.2141	28.1153	23.127
24.8799	28.1781	24.61
18.4021	27.9495	29.2473
21.5139	25.5289	22.1405

## Sheet: m
WT	Climp63 KO	KTN1 KO
39.9466	38.4917	41.5644
37.629	37.7529	45.6019
36.5116	41.335	43.9563
42.5667	43.4543	42.5236
37.7805	43.4733	38.0197
40.6256	35.079	39.2381
39.4098	47.7035	38.9719
41.5305	38.2116	42.7263
34.8293	42.6512	43.64
40.9707	40.278	43.932
39.6496	39.6285	42.4373
43.7304	36.1986	40.6076
34.9289	37.9334	46.0272
35.1339	47.1009	39.5709
40.0153	41.7058	46.0612
41.4908	41.4241	38.0693
42.5849	42.6118	46.0327
36.7094	42.8037	42.2367
39.3315	39.9826	39.3834
38.2592	39.5242	46.8142
39.495	39.1689	39.7304
41.103	42.5519	44.6003
37.5968	44.798	42.9896
35.2857	42.5367	38.2646
35.7107	40.464	36.0796
35.7299	41.4688	41.2523
36.1168	38.9695	40.6029
41.0778	38.3256	41.5908
39.2514	43.3608	43.3784
36.2712	39.8868	35.8666
41.1903	41.0829	40.6939
45.2667	44.094	43.6274
40.872	41.7622	40.7432
42.1658	40.456	38.143
41.0149	40.9596	41.8627
37.4393	41.2731	32.7493
38.5844	44.4554	40.2818
41.6677	43.9022	41.6657
43.5835	45.917	41.4245
39.0674	36.4489	38.7331
39.4032	44.1768	38.9989
40.4113	48.5497	42.1286
38.0853	43.4143	41.475
42.2246	35.1861	41.8685
36.8604	40.82	41.6389
39.2314	44.9913	41.398
37.9328	39.8443	42.0256
39.7636	39.3337	42.4671
38.5545	40.5366	40.9533
38.2623	41.4259	38.6801
40.4689	40.3907	45.0965
38.1485	46.6994	37.2371
39.5857	39.0498	44.8948
39.862	44.3333	38.1139
37.7493	43.4897	43.9034
41.8648	43.0453	47.6115
41.8896	42.5747	42.5689
42.4285	42.9823	43.968
37.3033	40.9978	38.4404
37.0579	41.0663	35.1219
40.9362	37.3347	40.1156
42.2978	42.0529	39.0052
48.0906	40.2929	39.5584
38.5146	38.7524	37.6417
40.1056	40.726	35.9895
38.779	42.304	40.3454
44.9715	43.5334	42.7691
40.4433	39.6354	41.629
39.9864	35.8356	35.5744
42.4367	45.938	45.0817
43.6944	38.8119	42.8467
40.3101	38.099	41.1308
42.3232	37.8052	34.5683
41.7681	42.0663	42.8451
36.3165	39.0788	40.5779
42.6926	41.5743	39.6833
39.6337	36.8916	38.7905
41.0619	36.0508	42.0219
40.1146	42.9275	38.8763
41.8252	42.8624	44.6802
39.7337	39.1531	41.4281
39.2665	37.4142	37.5626
40.4805	38.615	35.8387
43.8093	38.4171	32.9719
37.5654	40.8182	38.9799
40.4452	43.8347	44.1396
39.1374	39.4959	41.2663
38.2054	40.541	40.0519
41.5789	42.9686	43.1803
39.9616	36.6015	38.7945
39.3538	39.7117	43.7728
45.2811	43.192	43.2963
37.7425	35.9089	43.7418
38.7309	41.7424	43.2514
37.2296	40.9116	39.3042
38.235	40.8287	43.7886
36.6816	38.8225	39.7269
39.743	46.9576	41.9059
37.7986	38.1461	41.318
41.1318	37.2973	45.8386
35.8864	43.8851	43.8714
41.8311	36.5886	40.0996
35.3179	38.3088	35.626
40.4398	42.6505	41.5185
41.952	33.4346	36.4244
36.2292	47.6593	39.0371
36.3764	35.6518	39.7717
39.0879	41.6649	37.6706
39.6318	39.6478	47.1621
37.8377	35.3408	45.0351
39.8201	33.8273	43.9982
36.6087	38.9558	40.8758
42.5851	36.8599	40.7744
40.5318	38.448	34.5593
35.986	36.7469	37.4158
39.3793	38.7417	43.087
38.5599	37.7861	41.7531
40.7349	36.8483	41.6081
35.4945	38.5354	38.8964
41.1206	36.7283	39.0945
40.0538	38.1837	43.445
36.8132	38.7964	47.5942
38.1086	38.7902	37.0196
37.3878	41.545	31.1641
35.7744	37.8917	45.6969
40.1308	41.22	42.5764
40.7054	43.1777	42.2344
39.2671	39.06	37.6901
39.3718	36.5025	36.1593
44.037	39.2979	44.9774
40.3426	45.0879	33.2638
35.2089	40.3491	35.8081
41.6545	33.8605	40.1915
41.8522	43.9232	37.1295
38.504	36.3702	40.953
38.4062	36.0282	42.743
38.2872	33.9557	41.7908
37.2202	38.7547	42.5625
37.7538	41.973	36.2901
42.037	36.4806	35.4322
38.9316	35.6225	41.414
38.045	36.3189	38.0619
37.5225	39.3916	42.6194
37.9991	35.5553	34.4265
38.5762	40.7957	35.7962
38.7083	35.3439	37.9238
37.9009	36.7312	29.1139
40.0264	36.1945	38.5812
39.2752	37.236	41.1427
42.2841	38.3581	33.3369
40.01	35.7107	42.4712
37.4552	36.6536	39.7116
37.3144	43.3401	36.96
43.777	38.485	39.7975
37.4892	39.4997	36.6941
41.2294	34.593	34.0145
38.6451	37.4901	37.738
38.6737	40.5646	37.1161
34.5384	37.5083	35.7195
35.2639	37.705	36.2651
38.0294	36.008	31.3978
35.16		42.6958
38.4888
39.827
38.2771
36.6129
38.652
35.0231
40.9958
34.6648
32.9018
37.9459
34.1965
36.6683
39.1049
37.0734
38.3319
38.6739
44.0289
40.2229
34.6457
37.9452
36.1977
34.4644
43.9364
38.2569
37.1237
37.6617
36.0277
35.6331
40.0146
35.8114
34.5494
37.4299
33.5932
32.9501
37.4952
