# Supplementary material for: ER proteins decipher the tubulin code to regulate organelle distribution
Source: Nature. 2021 Dec 15;601(7891):132–8. doi: 10.1038/s41586-021-04204-9 (PMC8732269; doi:10.1038/s41586-021-04204-9)
Supplement: Supplementary file 10 — Source Data Extended Data Fig. 4 [file 41586_2021_4204_MOESM10_ESM.xlsx]

## Sheet: d
SE	Vector	FL
28.5731	28.8664	24.6353
27.9446	31.4117	23.2709
30.9833	33.4329	20.7767
24.9196	34.0293	30.3518
27.6261	35.9719	17.3459
36.1086	30.3548	26.5601
34.6418	34.7734	28.039
29.2273	26.0804	28.76
32.6339	30.3642	26.9829
21.9576	30.7191	27.1524
27.9138	32.4382	27.811
30.2184	32.0038	26.1177
24.0008	36.7049	27.5856
23.5504	32.345	30.792
29.6019	33.7745	26.5667
28.3178	31.66	24.7487
32.8958	32.3141	26.9691
33.6198	30.0988	26.4466
30.401	32.0998	27.8384
28.876	35.1965	27.1469
31.6138	34.6427	26.2437
29.062	31.2897	26.9126
29.1689	30.9449	23.7556
30.2292	28.1471	24.7703
29.6828	27.9014	23.9216
29.3918	21.9166	17.7493
24.3471	30.5109	26.087
26.399	36.9447	18.0186
27.559	30.7982	25.9693
32.7163	33.4644	27.4268
31.3421	30.169	26.1307
21.5102	33.4592
25.9638	36.2749
29.2666	24.8395
31.3318	20.7387
30.8501	23.2434
25.7687	24.5228
33.0734	19.6588
31.5507	23.1524
39.6777	22.7367
33.4142	21.5535
29.6571	22.1303
33.607	17.4321
21.6701
33.3029
31.4792

## Sheet: k
P_CON	P_WT	P_dK
23.3814	18.0019	24.7549
25.2458	28.622	20.5586
20.9855	23.2761	20.81
30.6152	22.2669	16.2466
16.1275	25.0832	25.0392
20.781	26.7972	25.6069
17.7127	24.9087	23.0005
28.6136	24.5862	26.7131
23.7086	21.1658	21.5561
18.4486	24.7697	22.0038
20.4062	23.5865	23.8248
18.2602	25.3557	20.9647
19.7103	23.2631	21.629
25.1779	16.1318	21.4075
22.2844	15.1934	19.6022
25.3251	25.2408	16.8744
23.2873	30.576	25.4146
21.82	18.121	20.1839
25.8896	19.0713	18.5495
18.7642	19.9103	29.0461
18.97	23.0241	26.5982
23.412	27.2691	16.865
24.1251	21.5292	24.9159
28.0405	22.2509	22.3888
23.9728	29.2502	25.7026
23.7241	22.8389	20.4149
15.9786	24.1578	22.9888
20.2324	24.7903	22.5782
18.1459	21.9216	24.9491
15.4661	27.3463	21.7351
23.3609	17.3577	24.572
17.1295	19.3181	14.8205
13.2405	23.71	27.7019
25.2283	25.8918	23.8236
22.4206	21.467	22.9749
19.1566	20.8348	30.6835
21.6003	27.4491	23.7242
17.6188	23.8345	28.1745
22.601	23.374	23.8979
19.2673	22.4086	27.6331
15.1837	26.6981	29.8157
17.0761	18.732	19.4796
24.0336	24.6943	22.697
19.5192	22.8159	19.262
15.206	24.3826	17.3674
26.376	22.5834	23.5494
18.976	24.9727	18.0394
19.9891	26.2612	26.7009
17.3197	16.1085	23.3309
15.8476	21.2129	19.1288
18.0485	22.5997	20.3156
22.7905	18.1824	21.4179
19.7142	19.5274	24.9021
24.9812
17.5466
20.9936
18.531
25.4867
21.4767
16.7328
15.9716
26.6466
20.3585
24.0268
21.3953
21.0822
17.1537
20.4721
19.3659
21.144
16.4831
14.4142
18.956
22.6194
16.921
21.0095
20.4545
20.7069
18.904
16.9998
23.3556
14.4078
18.675

## Sheet: l
P_CON	P_WT	P_dK
0.364204	0.321872	0.201204
0.267307	0.360969	0.288856
0.418122	0.149579	0.316645
0.34174	0.417569	0.181888
0.326747	0.448984	0.162074
0.362524	0.363715	0.364831
0.413107	0.358394	0.430618
0.380385	0.196334	0.206806
0.355989	0.490923	0.258817
0.415484	0.225868	0.334741
0.422565	0.45499	0.122369
0.563314	0.295263	0.232345
0.426753	0.100572	0.198742
0.337977	0.36463	0.156226
0.281095	0.33569	0.329287
0.460674	0.163957	0.141907
0.364056	0.319271	0.274012
0.431334	0.176365	0.252553
0.478696	0.464869	0.23811
0.453611	0.279031	0.239517
0.42967	0.439948	0.455535
0.53489	0.32934	0.396439
0.38576	0.317388	0.43409
0.319035	0.259135	0.27532
0.368358	0.214553	0.334647
0.439228	0.13711	0.443613
0.30184	0.158975	0.405455
0.487318	0.341717	0.39883
0.406961	0.288986	0.362163
0.392535	0.333036	0.429113
0.491511	0.501813	0.288652
0.423545	0.431944	0.474162
0.482378	0.369738	0.409567
0.385213	0.395089	0.120855
0.427028	0.294829	0.286731
0.288012	0.357998	0.280957
0.422956	0.367575	0.274391
0.34374	0.330894	0.119878
0.370896	0.420091	0.372258
0.435957	0.261853	0.16346
0.457763	0.266823	0.37172
0.439037	0.322664	0.462535
0.4285	0.354296	0.283231
0.49118	0.370481	0.379701
0.332633	0.385388	0.461767
0.438039	0.413655	0.412394
0.460766	0.291307	0.361445
0.284601	0.286701	0.3702
0.364386	0.31994	0.337847
0.394424	0.306497	0.459594
0.300625	0.345954	0.474779
0.382189	0.0939061	0.105277
0.368977	0.140663	0.250218
0.304861
0.210137
0.384968
0.329532
0.438359
0.390174
0.339215
0.273722
0.313748
0.387065
0.316605
0.178888
0.353698
0.416305
0.380119
0.433792
0.37929
0.441434
0.354907
0.362076
0.307144
0.323556
0.332386
0.392307
0.116536
0.32862
0.358827
0.4776
0.397961
