# Supplementary material for: ER proteins decipher the tubulin code to regulate organelle distribution
Source: Nature. 2021 Dec 15;601(7891):132–8. doi: 10.1038/s41586-021-04204-9 (PMC8732269; doi:10.1038/s41586-021-04204-9)
Supplement: Supplementary file 11 — Source Data Extended Data Fig. 5 [file 41586_2021_4204_MOESM11_ESM.xlsx]

## Sheet: f
DMSO	CNB	siControl	siAKAP450
1.74446	0.868596	0.655045	1.08224
0.968123	0.740297	0.78148	0.979252
0.939527	1.27023	0.796461	1.21489
0.838086	1.27976	1.36918	1.11356
1.14419	0.510601	1.10478	0.508838
0.957971	0.492328	0.846342	1.07056
1.26623	0.59884	0.760317	0.716075
1.04242	0.905184	1.37512	0.923304
2.02176	1.25375	0.929586	0.889888
0.759989	0.824144	0.850309	0.899199
1.17359	0.518027	0.606369	1.18299
0.956527	0.652104	0.53097	1.32019
0.81927	0.405552	0.62577	1.28104
1.70777	0.889154	0.979895	0.802041
1.34898	0.426102	0.979144	0.834041
0.974013	0.557265	1.17318	0.568773
0.679824	0.715014	0.744123	0.598237
0.800035	0.485931	0.837583	0.812106
0.51275	0.406231	1.73255	1.1028
0.419386	0.635712	1.27042	0.92648
0.63041	0.236492	0.90931	0.916342
0.461345	0.281438	0.541733	1.14994
0.876838	0.402436	0.833466	1.2084
1.0571	0.467107	1.04461	1.41958
1.25982	0.352107	0.649681	1.3434
1.59799	0.460599	1.11063	0.82871
1.40307	0.815155	0.736924	0.66402
1.47185	0.801505	0.702671	0.545488
1.33916	0.897503	0.965557	1.02803
1.33535	1.35589	0.941163	1.107
1.29001	0.747079	0.908609	1.59639
1.30665	0.729306	0.63326	1.46292
0.752138	0.530369	0.611962	0.901973
0.842612	0.433475	0.903743	0.880076
1.25071	0.573794	0.709346	0.96717
0.781078	0.405531	0.911694	0.612361
0.933262	0.460576	1.04575	0.585977
0.314546	0.375005	0.939452	1.32319
0.621558	0.671341	1.24439	1.03607
0.557967	0.463015	1.56699	1.28321
0.95004	0.547697	1.05209	0.570204
0.348486	0.69813	1.55982	0.842997
0.393232	0.407725	1.10447	0.663062
0.775553	0.414036	0.835672	0.748258
1.30144	0.415119	1.01576	0.695638
0.727602	0.393537	1.05706	1.49127
0.854924	0.346063	0.809865	1.93122
0.601674	0.205166	1.4043	1.27768
0.905816	0.264992	1.63154	1.40955
0.963882	0.408835	1.60615	0.656494
0.780972	0.355803	1.16169	1.91722
0.724237	0.368292	0.819222	0.692677
1.12661	0.215304	0.659944	0.557956
1.87507	0.202431	0.951509	0.822163
0.802386	0.369223	1.43834	0.630191
0.811511	0.546074	1.0912	1.52527
0.956299	0.793951	1.14152	1.59615
1.07647	0.579872	1.51822	1.06848
1.19937	0.38008	1.0924	1.54863
0.818486	0.544201	1.02745	1.27436
1.28112	0.311022	1.11091	1.44843
0.902558	0.189232	0.863991	2.19055
0.7241	0.387982	0.980362	1.55912
1.27041	0.330569	1.06595	1.49821
0.583135	0.846348	1.17796	1.0883
0.587017	0.706976	1.04523	1.16774
0.799418	0.696038	1.35214	0.859471
0.565592	0.420973	1.26581	0.639274
0.459906	0.553495	0.891407	0.762808
0.736026	0.489007	1.29384	1.01357
0.689135	0.420195	0.581029	0.796388
0.601789	0.889206	0.590234	0.903041
1.31906	0.460179	1.61932	0.664952
0.813913	0.788169	0.684888	1.07317
0.798292	0.783859	0.441268	0.799859
0.662926	0.998775	0.905592	1.25267
1.34969	1.19898	0.807114	1.68762
0.929102	0.890838	1.08517	1.73601
0.405386	0.581553	1.13571	1.41145
0.991952	0.29343	1.72941	1.64099
0.746108	0.528669	1.41756	1.45969
0.985589	0.602201	0.695809	0.46529
1.16358	0.539514	0.76283	0.536575
1.67397	0.823208	0.652401	0.730806
1.32463	0.776768	0.980498	1.31337
0.83919	0.784872	0.842317	1.28167
0.976887	0.542894	0.942147	1.54354
0.913012	0.386171	1.02652	1.10036
1.76469	0.500246	1.44092	1.34572
1.23384	0.362416	0.964669	1.15171
1.28525	0.294173	1.10383	1.73819
1.25468	0.321323	0.710098	2.11982
1.3068	0.294679	0.80382	1.50724
1.07407	0.395748	1.49134	1.24569
0.4556	0.435104	0.921104	0.980415
0.74262	0.357397	1.2845	0.968959
1.15706	0.606045	1.08902	1.13268
1.21814	0.406941	0.82437	0.707952
1.20533	0.500606	1.00179	0.936947
0.886285	0.433661	0.566031	1.37258
1.52427	0.787212	0.588883	1.39952
0.915879	0.658216	1.22959	1.01018
1.09555	1.03279	0.630534	1.68921
0.903249	0.620281	0.594246	0.915042
0.953652	0.497495	0.688962	1.36836
0.544604	0.546432	0.233045	1.20388
0.706328	0.301882	0.351279	0.742928
1.10917	0.620799	0.667135	1.09656
1.0054	0.872778	0.776337	0.698003
0.945777	0.400829	0.662475	0.706784
1.41619	0.314765	0.646336	0.970235
1.02903	0.58691	0.862693	0.922502
1.04146	0.479643	0.600704	0.603568
1.14431	1.00357	0.656753	1.22926
1.38788	0.833824	0.296563	1.06038
0.843071	0.42688	1.25875	1.01424
0.544266	0.521263	0.774847	1.44561
0.435553	0.24929	0.702604	1.21615
1.29174	0.463512	1.46946	1.11913
0.981498	0.442476	0.996043	0.85599
0.777699	0.351451	0.818341	0.778888
0.946385	0.787961	1.72195	1.3705
1.10537	1.30846	1.52258	1.06131
1.2003	1.15177	0.762033	1.28796
1.05981	0.769633	0.74174	1.37987
0.79702	0.736546	1.55143	0.477153
0.537424	0.561443	0.701591	0.923616
0.861235	0.499289	1.20733	0.539303
0.927851	0.556892	1.15666	0.412012
1.12519	1.25403	1.50151	1.5971
	0.913977	1.80023	0.688692
	0.587172	1.07367	1.20899
	0.310886	1.25722	1.09879
	0.459192	0.755411	0.951372
		1.87713	0.901998
		1.44368	1.16557
		1.59693	0.49598
		1.61533	0.410911
		0.962928	0.447123
		1.06781	0.896987
		1.14466	0.80605
		1.04591	1.11712
			1.14317

## Sheet: g
DMSO	CNB	siControl	siAKAP450
1.42819	0.566985	0.865634	0.397318
0.716931	0.407019	1.08757	0.277886
0.980159	0.564171	1.96956	0.288852
0.980698	0.384729	0.849924	0.466536
1.0624	0.700613	0.926589	0.307071
1.07418	0.410675	1.32025	0.37423
0.899201	0.618164	1.2233	0.402677
1.46231	0.385675	0.783662	0.369704
1.20904	2.01821	0.932223	0.237626
0.975269	0.550503	0.78333	0.312798
1.06572	0.205398	0.842432	0.297484
1.18364	0.316124	0.789035	0.279686
1.17112	0.662914	1.10936	0.350895
0.852797	0.399837	1.04416	0.267347
1.05407	1.16843	1.02315	0.414397
0.627167	0.289298	0.985342	0.217066
0.93292	0.402718	0.778959	0.206868
1.02609	0.275496	0.822112	0.420804
1.77752	0.556747	0.78848	0.53758
1.06505	0.37124	0.769678	0.43911
1.07251	0.65455	0.91771	0.278649
1.5326	1.52402	0.937645	0.338253
0.671641	0.522807	0.714838	0.357664
1.34009	0.752796	0.743814	0.317401
0.815807	0.446086	1.49316	0.3073
0.560899	0.330157	0.768464	0.38638
1.26426	0.316102	1.30692	0.403789
0.961296	0.472215	1.21175	0.283651
1.25422	1.76279	0.949083	0.319216
0.434062	0.760885	1.1662	0.3018
1.59814	0.906818	1.14264	0.452973
0.546127	0.425396	0.839692	0.80289
1.12615	0.328451	1.09691	0.527482
1.05789	0.575285	0.868581	0.535252
0.898529	0.403406	0.634861	0.31657
0.960943	0.642239	1.99222	0.75381
1.2659	0.504865	1.03634	0.509977
0.642539	0.653971	1.08627	0.323154
1.04218	0.566689	0.908311	0.342185
1.22651	0.54671	1.75958	0.549683
0.80655	0.572875	1.09566	0.655447
1.15136	0.585341	1.3005	0.597179
1.00962	0.512387	1.11802	0.567524
0.832515	0.269693	1.16422	0.375481
0.847733	0.466926	0.884837	0.390169
1.02806	0.654197	0.955202	0.289676
0.708388	0.38025	0.996995	0.634248
1.15209	1.51205	0.863873	0.298207
1.80327	0.697632	0.827947	0.29782
0.916276	0.966086	0.796625	0.457417
0.87861	0.990019	0.427452	0.467076
1.15562	0.536108	0.618933	0.534364
1.35942	0.774889	0.760669	0.426089
0.873207	0.522978	0.930841	0.327808
1.34826	0.741167	0.881921	0.420244
0.469202	1.11423	1.39204	0.695615
0.629386	0.595196	1.13162	1.04022
1.16886	0.645165	1.1803	1.13648
0.623552	0.840186	1.13775	0.796561
1.01052	0.435901	0.836252	0.847839
0.960987	0.590862	0.91363	0.808677
1.08024	1.14768	0.963882	0.551452
1.60318	1.72443	0.95701	0.752368
0.858936	1.7812	1.25323	0.854858
0.932171	0.673632	1.34715	0.730284
1.3023	0.77004	0.871768	0.601271
0.614427	0.260882	0.800871	0.628581
0.710221	0.591779	0.957458	0.616271
1.18859	0.593807	1.1035	0.519077
0.808791	0.274929	1.22912	0.609977
1.03063	0.417298	2.10435	0.522758
0.677067	0.340279	0.486405	0.673735
0.974411	0.966296	0.839273	0.642143
0.81298	0.719419	0.903055	0.930688
1.05514	1.01027	1.22142	0.869825
1.12296	0.493048	1.18241	1.02212
0.887808	0.285515	1.15207	0.909407
1.10711	0.343451	1.25977	0.726116
0.958057	0.307024	1.04324	0.868425
0.820347	0.461812	1.01673	0.454107
0.98339	0.664573	0.645417	0.439103
0.642266	0.577398	1.17034	1.05945
1.41878	0.448736	0.824414	1.4021
0.96983	0.565656	0.950309	0.64768
1.9351	0.475884	1.00518	0.813056
1.36685	0.504501	1.56875	0.930177
1.25677	0.489025	0.880833	1.05986
0.876292	0.364729	0.979398	1.12175
1.33543	0.490653	0.8388	0.951496
1.27745	0.658668	1.02153	1.14924
0.817679	0.351734	0.880569	1.1354
0.717623	0.785079	1.16857	0.775237
0.72285	0.455376	1.1678	0.842702
0.952798	0.487148	1.06242	1.10894
1.06792	0.977356	1.03655	1.06158
0.938662	0.364931	0.828197	1.05672
0.787449	0.200156	0.585764	0.934425
1.4122	0.480677	0.962718	0.768476
0.327464	1.19329	0.906379	0.729714
0.794821	0.798651	1.05792	0.869726
0.484618	0.432569	0.875929	0.73489
0.694519	0.448193	0.79343	0.831741
1.22363	0.497549	0.866082	1.10476
0.52632	0.556461	0.632722	1.13676
0.568713	0.450259	0.81501	0.930642
0.684755	1.1108	0.920492	0.660841
0.67213	0.520047	0.988683	0.632873
0.892993	1.05582	0.800193	0.919377
1.13768	1.05582	1.09424	0.575811
0.951411	0.354707	0.919944	1.04142
0.916028	0.534767	1.20982	0.591166
1.19757	0.500732	0.722817	0.860695
1.22488	0.825418	1.40403	0.550179
0.912071	1.10209	1.68598	0.972814
0.993528	0.354834	1.42531	0.866883
1.22196	0.79741	1.20677	0.968464
	0.520992	1.32185	0.541793
	0.584773	1.33753	0.990287
	0.445001	0.894992	0.788734
	0.368202	0.97017	2.13122
	0.744614	0.863713	1.83937
	0.338854	0.927336	0.552478
	0.558325	0.510324	0.47197
	0.617339	0.790363	1.28965
	0.361331	0.978831	0.767041
	0.439704	1.35141	1.10558
	0.498296	0.932359	1.20692
	0.415954	1.21108	0.746217
	0.500723	0.9321	0.807854
	0.712083	0.97484	0.677026
	0.494955	0.87927	1.16284
	0.341467	0.914047	0.988362
	0.436057	0.774458	0.989264
	0.363692	0.804967	0.57481
	0.495214	0.647205	0.704801
	1.15111	0.82081	0.728501
	0.526229	0.554645	0.912596
	0.361909	0.698381	0.999585
	0.32041	1.04194	1.30808
		0.786357	1.08501
			0.780274
			0.739889
			1.46823
			1.07637
			1.13165
			0.902799
			0.672968
			1.13236
			1.06316
			0.740193

## Sheet: h
DMSO	CNB	siControl	siAKAP450
0.355899	0.99501	1.16484	1.95614
0.447529	0.664723	1.18892	1.39815
0.349277	1.39949	1.15821	1.88549
0.545688	0.818296	1.06576	1.65324
1.54234	0.727486	1.32021	1.34192
0.726243	0.497139	1.09582	0.907045
1.28978	0.75862	1.57814	0.83174
1.34051	0.758177	1.51497	0.854849
0.939408	1.59293	0.780692	0.758041
1.1179	0.883515	0.974409	0.710471
1.03771	0.564568	0.58547	1.53287
1.12798	1.01549	1.08048	0.68901
1.14046	0.633509	1.39065	0.768881
0.811964	0.50479	0.971794	1.51838
0.943148	0.960783	1.31465	1.32786
1.38886	1.31533	1.10928	0.305856
1.42025	1.24059	1.09242	0.448286
0.808749	1.43087	0.981972	0.881767
0.992613	1.52114	0.705895	1.36869
0.864554	0.589904	0.828987	1.22737
0.785395	0.710021	0.91803	0.656579
0.98111	0.638575	0.733993	1.42464
0.716437	0.588062	0.884898	0.553364
0.968541	0.927003	1.0209	0.907272
1.41163	1.50806	1.18119	0.465753
0.962565	1.2653	0.618727	0.392823
1.10184	1.02034	0.572218	0.713463
1.49323	0.884002	0.68729	0.789751
1.21807	0.72614	0.960369	1.14476
0.929106	0.432663	0.956918	1.14936
1.21763	0.784857	1.15699	0.903016
1.1354	0.832144	0.845892	1.01669
1.29104	0.893311	0.921342	0.666925
1.45208	1.47067	1.31591	0.572376
1.31741	0.960476	0.587223	0.504179
1.00878	1.06794	0.864903	1.87417
1.05803	1.61144	1.07796	1.1278
0.904836	0.838721	0.970802	1.4108
0.53439	0.424296	0.939458	0.905825
1.18802	0.733404	0.886867	0.975182
0.967277	0.768571	0.667143	0.717409
0.650231	2.15134	1.06412	0.559481
0.681284	0.514041	0.602119	1.04238
0.384609	1.66284	0.807289	1.95688
1.13051	1.26143	0.793337	0.994004
1.07484	0.63947	0.81721	0.919598
0.9873	0.870376	1.3076	1.29464
1.04469	0.85213	1.56733	1.14842
0.91857	1.09508	0.676174	1.53853
0.721207	0.865405	0.676087	1.2364
1.16066	0.876074	0.60934	1.51697
0.898489	0.819854	0.878261	0.949467
0.958588	0.794837	1.35176	0.790481
0.75207	0.605862	0.7476	1.42081
0.848484	0.600619	0.627215	1.17441
1.00985	0.487327	1.20404	0.639602
1.07166	0.388333	0.652165	0.755936
0.762102	0.434509	1.2247	0.990844
0.943124	1.84628	0.889599	1.41664
0.80908	1.48532	1.39351	0.671077
1.11357	0.753285	1.3901	0.844075
0.880373	0.746324	0.830704	0.723898
0.866941	1.5527	1.30399	0.580749
1.22121	1.24422	0.93812	1.17816
0.599809	0.805115	1.06937	0.74558
1.45751	0.802838	0.835082	1.43757
1.62008	0.835265	1.05842	1.70784
1.20822	2.2318	1.0155	0.440907
1.09492	0.836349	1.19768	1.16217
0.494445	1.34424	0.789176	0.615322
0.687667	0.757221	1.37194	0.534138
1.30264	0.836568	1.1982	1.03794
1.55392	0.610391	0.954359	0.925784
1.35182	0.373649	1.20868	0.811844
0.984982	0.467197	1.12776	0.888846
1.02441	0.454781	1.16433	1.03659
1.25565	0.644501	1.24797	1.25364
0.965194	0.802675	0.979598	1.77581
1.00015	0.653527	0.822564	1.15148
1.99915	1.19222	0.755859	1.27141
0.718922	0.822719	1.26789	1.3327
1.27838	0.355663	0.650126	0.801473
0.691845	0.502528	0.908773	1.47053
1.38249	0.525444	1.41335	1.19121
1.38063	1.9041	0.879264	0.658332
0.808834	0.86529	1.08353	0.936426
0.829104	0.731009	1.06732	1.21221
0.785665	1.09201	1.1717	1.365
0.69865	0.618914	0.991848	1.20063
0.627976	1.13287	1.11337	1.0781
0.667854	0.72627	0.47227	1.3483
0.743323	0.929059	0.488843	0.863849
0.892289	1.56847	0.526373	0.668353
1.04036	1.1753	1.10403	0.878193
1.36913	0.553279	1.00876	0.810561
0.833426	0.446484	0.684436	0.915285
1.10179	2.05604	0.883452	0.914495
1.52053	1.89589	0.854247	1.08874
0.618141	1.05495	0.918109	0.921557
1.08494	1.65654	1.08716	1.45794
1.32791	0.773789	1.18141	0.748716
0.952981	1.13042	1.3182	1.515
0.580323	1.66625	0.784584	0.804273
0.894721	1.62507	1.13067	1.54328
0.660537	1.23129	1.5919	0.966595
0.871145	1.40129	0.965983	0.786677
1.09995	0.741764	0.741347	0.849954
1.44374	1.58524	0.656349	1.06094
0.774093	1.24683	0.836676	0.545639
1.00316	0.811388	1.09287	0.683373
0.972403	1.67423	0.953723	0.85007
0.68315	0.923581	0.647648	0.956688
1.06853	0.873088	1.04242	0.800627
1.42156	1.08199	1.59177	1.03843
1.05494	1.33711	0.877038	1.2842
0.987445	1.22429	0.67118	1.74672
1.24496	1.34471	1.6192	2.2361
0.684523		0.566706	0.804439
0.876		1.28719	1.06556
		1.17215	0.965116
		1.19794	1.29859
		0.852937	0.939356
		1.33525	0.956435
		0.691064	1.04229
		0.798093	1.07924
		0.873127	1.34157
		1.04001	0.690429
		1.33688	0.610892
		0.807072	2.08102
		1.06053	0.713467
		0.832039	0.833683
		1.24125	1.68326
		1.07439	1.18807
		1.0339	1.06087
		1.05328	1.02316
		0.863389	1.23129
		1.25785	1.23574
		1.29444	2.57648
		1.23126	1.15279
			1.40447
			1.13362
			0.487236
			1.1408
			0.809236
			0.710476
			0.778286
			1.00995
			1.04988
			1.10992
			0.707096
			1.38568
			1.08885
			0.464372
			0.526957
			0.659743
			1.10418
			0.91586
			0.572868
			1.30392
			1.36024
			1.41998
			0.912432
			0.805152
			0.630163
			0.844533
			0.753456

## Sheet: i
Climp63	KTN_WT	p180_WT	KTN_C30	p180_C30
0.317707	0.375128	0.417315	0.221582	0.287337
0.280611	0.443793	0.355386	0.248597	0.301175
0.384789	0.30707	0.367859	0.218715	0.341914
0.297601	0.275856	0.368035	0.382174	0.309541
0.356195	0.293254	0.35185	0.262263	0.311614
0.280154	0.334709	0.229458	0.270229	0.276603
0.394831	0.234816	0.247847	0.336631	0.342525
0.344836	0.386562	0.266432	0.258561	0.293914
0.218569	0.231854	0.394904	0.252693	0.403574
0.460883	0.423118	0.413758	0.347674	0.350784
0.444807	0.430702	0.357637	0.424345	0.27616
0.1441	0.374357	0.277875	0.342489	0.342151
0.282063	0.462162	0.282811	0.231343	0.235809
0.149878	0.243883	0.31447	0.335603	0.337153
0.294677	0.310092	0.268237	0.312481	0.304487
0.29381	0.341518	0.411959	0.257965	0.398611
0.364034	0.396972	0.295525	0.261722	0.362804
0.348207	0.252538	0.400249	0.435695	0.287855
0.334307	0.220098	0.399943	0.356705	0.277037
0.286926	0.445407	0.338684	0.41037	0.352573
0.279821	0.237347	0.403668	0.31684	0.355142
0.344511	0.334529	0.415506	0.38947	0.287692
0.235729	0.261657	0.354832	0.39392	0.279204
0.52373	0.354406	0.385084	0.256544	0.401194
0.19513	0.279281	0.397709	0.238368	0.283617
0.31249	0.298573	0.41782	0.467589	0.359278
0.26337	0.242373	0.304638	0.266628	0.268174
0.475771	0.300241	0.419333	0.319861	0.385719
0.389454	0.279913	0.238838	0.214422	0.274242
0.244622	0.399746	0.269836	0.336411	0.342282
0.376509	0.339913	0.309994	0.202358	0.284354
0.440369	0.275949	0.245725	0.259988	0.198736
0.137084	0.261363	0.313183	0.339687	0.379296
0.490328	0.286543	0.310521	0.306709	0.354988
0.458303	0.346568	0.408064	0.251502	0.361848
0.17161	0.410467	0.284918	0.225034	0.332847
0.294844	0.353124	0.298884	0.311345	0.370107
0.310842	0.44109	0.425763	0.273463	0.312373
0.533149	0.319661	0.370554	0.294306
0.361793	0.296207	0.188028	0.24953
0.499218	0.375272	0.262121
0.363026	0.26788	0.324819
0.453452	0.288854	0.342935
0.53054	0.297256	0.207247
0.267314	0.307516	0.439827
0.337732	0.264481	0.432428
0.519607	0.404334	0.288992
0.449369	0.293331	0.291791
0.310296	0.449202	0.40391
0.427897	0.251195	0.444927
0.488501	0.234126	0.221246
0.379587	0.359096	0.449353
0.420388	0.350906	0.432726
0.330754	0.415384	0.349034
0.588027	0.291828	0.355575
0.565822	0.405869	0.476021
0.531158	0.477151	0.42375
0.413109	0.279665	0.363808
0.593205	0.250614	0.361961
0.598897	0.429494	0.362103
0.487369	0.300748	0.458039
0.588323	0.318356	0.39748
0.448801	0.50552	0.363084
0.586374	0.245998	0.396902
0.490804	0.473652	0.364661
0.192024	0.212357	0.377126
0.422329	0.296571	0.356166
0.442884	0.317165	0.310737
0.554784	0.324385	0.30217
0.536308	0.397746	0.21135
0.485822	0.349651	0.251069
0.55497	0.2638	0.34897
0.639357	0.389342
0.499803	0.293741
0.275727
0.581802
0.471104
0.475203
0.580451
0.545357
0.507801
0.480647
0.534082

## Sheet: j
Climp63	KTN_WT	p180_WT	KTN_C30	p180_C30
21.4213	25.6186	31.1326	25.7217	36.8944
17.4838	26.1503	26.998	37.9722	36.0391
25.4272	33.1756	32.9982	30.8909	36.5689
13.4882	26.6251	24.3728	29.0217	40.6153
24.6433	25.5413	20.4649	36.6175	30.3026
25.3848	26.0652	27.4746	33.0269	34.1334
34.3715	28.7283	34.4746	32.1014	34.227
18.5695	24.7779	22.5187	26.3901	32.5811
25.9778	25.2885	27.4717	32.0427	38.8296
33.671	25.1058	29.97	28.8809	39.8072
27.1706	30.4422	24.7579	36.4964	33.8069
30.9661	28.116	30.433	38.9587	31.6041
34.7287	22.162	23.6224	28.6603	40.604
24.9351	25.9742	24.5913	33.6505	38.2162
25.4333	29.994	28.6492	27.4529	33.5093
29.7301	29.9188	20.3094	24.9242	37.8887
20.4074	32.655	28.227	29.6758	37.97
26.0405	24.7832	25.4597	34.4325	29.725
24.9325	27.3533	29.7641	27.421	37.968
23.7896	25.3648	32.6731	29.7401	29.8775
23.1433	26.5217	30.0303	36.534	36.9717
20.6002	21.4881	29.0996	35.8935	25.9297
26.086	25.4822	32.6931	33.7076	36.4981
33.0258	29.5066	30.8931	28.0979	33.0295
25.8823	22.9784	35.3065	24.1171	30.2555
19.4694	28.0821	36.4821	27.0754	37.3202
30.949	21.7763	26.5225	28.0217	34.2265
26.4181	19.1164	26.816	41.1475	34.9784
28.2001	25.0164	29.5787	32.3217	31.5874
14.8369	24.8172	34.554	33.5218	34.7917
21.3921	25.6425	27.9729	35.5971	36.2242
18.1712	23.643	29.4934	35.7211	38.7409
24.3394	23.8952	29.1366	35.4629	39.0632
30.8147	21.7836	28.8607	31.4296	30.5854
18.9606	25.9594	33.0408	30.8124	34.7155
26.6391	22.8276	33.8832	34.3524	35.8731
28.6757	32.677	27.5837	37.9071	27.7847
22.8884	25.3928	25.4257	27.4257	39.8173
32.1833	24.4168	32.0644	32.6542	38.8136
33.3702	35.5396	29.2584	25.7816	40.7883
28.9337	29.6597	25.6596	31.3483	36.4615
29.4333	35.3782	27.1338	25.5957	37.5171
34.8848	32.2214	27.9766	24.9262	28.1307
28.1218	27.9273	34.9213		32.0816
28.6802	27.5738	30.2845
31.6966	26.6426	31.1226
35.2728	26.3034	29.1262
29.9792	29.8231	30.4251
27.7405	27.0493	31.4503
25.0629	29.8385	28.3307
27.6641	31.6415	28.4643
28.6265	26.7156	31.6971
26.8049	28.1866	29.7426
28.2318	29.0123	26.9883
24.9739	26.6385	29.518
28.8885	30.7866	26.5088
27.3069	28.6415	31.871
31.0824	31.5089	24.7307
29.5068	25.3847	30.6204
32.4118	33.7546	24.3469
33.7329	34.0753	28.7211
32.4751	32.5231	25.4459
35.3167	29.2454	28.9248
34.435	27.2004	26.3376
30.8977	33.6141	24.4988
32.5767	27.7317	32.1973
33.4785	30.5477	31.8414
27.9401	30.8552	27.2832
31.6874	27.8718	31.5432
30.1295	32.608	26.8016
29.8629	29.0618	27.07
22.8652	28.056	30.5288
32.2956	30.1552	31.6117
35.2631	27.1792	28.3262
31.363	30.1537	29.7447
30.2604	31.7686	30.0969
30.2414	33.5878	34.0065
24.7549	23.4529	27.0289
29.66	27.3826	27.5081
34.7025		30.6999
33.2497		28.5292
		24.835

## Sheet: l
P23_CNB	P23_DMSO	P5_CNB	P5_DMSO	WT_CNB	WT_DMSO
24.8675	17.6445	18.4665	18.8355	23.2279	18.4527
27.2484	25.2629	23.5639	27.5959	23.9218	26.2789
18.6049	20.8437	23.2959	24.468	19.8606	20.1887
23.5755	16.8477	19.0828	16.6112	22.4974	27.4593
20.1044	24.5731	22.5703	22.714	24.2187	22.8295
27.4475	18.3681	24.2999	15.4099	23.3367	21.573
24.605	20.1795	24.6451	18.2393	20.5891	21.9912
21.0746	14.7627	27.2271	24.4968	26.9528	23.0302
23.0634	22.9252	18.5905	15.1877	18.1268	18.5731
20.1776	19.6489	26.1561	19.2892	21.6394	21.9051
16.0125	16.7349	25.7622	23.6568	33.6009	27.7379
23.8402	18.6965	19.6127	15.2235	30.0556	19.143
23.7804	18.555	23.1412	15.4652	29.2963	19.3715
28.0691	20.3357	27.296	19.0838	22.9256	23.0737
18.9081	24.6394	20.6264	20.4239	25.0759	20.8073
20.7949	21.02	21.7184	14.3718	24.4531	22.6455
25.4205	16.5359	22.6666	18.1485	22.933	24.0723
18.1291	19.0657	20.2715	16.6156	33.1643	19.9386
24.7203	24.276	21.8745	20.215	26.6211	20.5729
25.8618	22.683	26.827	20.7056	23.4194	24.3589
16.592	19.6146	20.4078	19.7229	24.2788	22.0505
24.5603	17.7375	20.0037	20.272	22.7598	19.1828
23.0122	21.407	22.1097	22.9564	26.4945	19.8012
18.9088	22.0776	22.0691	17.955	22.7654	21.5525
22.0547	18.0841	16.0599	20.8285	26.6494	16.6287
26.5753	18.8377	23.0309	17.508	26.111	19.4557
23.2103	18.183	20.1295	19.4581	30.5089	20.9349
21.3103	18.3284	25.2673	18.728	29.2895	20.8365
23.2802	15.0059	18.5403	18.4212	29.1877	16.5792
20.9043	19.8468	23.4459	21.949	27.0283	22.7406
27.3766	16.6555	23.203	16.9975		21.9043
23.2799		21.6542
21.8668		22.8091
16.2992		20.7983
26.2538		16.0588
26.4591		17.0798
28.0875		18.0246
24.6063		18.9417
26.3215		19.8003
		19.4977
		25.5807
		21.3049
		19.7964

## Sheet: n
WT_siAKAP450	WT_siCon	CK17 si450	CK17 siCon	CK25 si450	CK25 siCon
0.413604	0.365192	0.276067	0.2392	0.217429	0.260322
0.536071	0.324661	0.269904	0.132996	0.261478	0.296593
0.429985	0.342847	0.13649	0.165884	0.251031	0.157316
0.370415	0.334896	0.16882	0.289969	0.360204	0.196685
0.450546	0.28974	0.143175	0.246443	0.343019	0.157772
0.397453	0.259023	0.130338	0.258661	0.204006	0.187617
0.466702	0.110716	0.231574	0.175445	0.175166	0.243416
0.380699	0.282693	0.21363	0.104673	0.195357	0.294634
0.493103	0.243504	0.248727	0.132556	0.324173	0.142618
0.333211	0.380595	0.209193	0.0987272	0.250056	0.0931712
0.489069	0.164679	0.394023	0.254369	0.13043	0.0642667
0.40272	0.208074	0.189908	0.262883	0.176626	0.183135
0.451643	0.23505	0.257967	0.196371	0.138258	0.192682
0.38354	0.147013	0.207619	0.214772	0.214076	0.180862
0.469814	0.399561	0.298088	0.150869	0.274296	0.289291
0.448462	0.404016	0.24802	0.24694	0.413364	0.161387
0.45031	0.141817	0.224948	0.118398	0.308537	0.0763085
0.417027	0.34923	0.270013	0.107759	0.442227	0.221263
0.448571	0.238079	0.0820726	0.225227	0.384684	0.145973
0.401122	0.329683	0.270895	0.422034	0.33641	0.197497
0.444678	0.233252	0.315318	0.116467	0.256314	0.278153
0.24977	0.133468	0.319479	0.157255	0.159514	0.211707
0.355495	0.459506	0.15125	0.142514	0.362995	0.119261
0.437944	0.377416	0.113503	0.124556	0.245168	0.0678905
0.276435	0.286045	0.231788	0.106279	0.344967	0.297194
0.318412	0.192985	0.215761	0.318827	0.28158	0.240915
0.460426	0.31799	0.172773	0.162991	0.211783	0.155203
0.334864	0.307763	0.141082	0.330758	0.0802128	0.22815
0.347276	0.366025	0.288837	0.278966	0.378073	0.277832
0.399785	0.203884	0.34567	0.204791	0.307713	0.200945
0.386547	0.155849	0.189903	0.169579	0.257922	0.280349
		0.178962		0.430713
