# Supplementary material for: ER proteins decipher the tubulin code to regulate organelle distribution
Source: Nature. 2021 Dec 15;601(7891):132–8. doi: 10.1038/s41586-021-04204-9 (PMC8732269; doi:10.1038/s41586-021-04204-9)
Supplement: Supplementary file 12 — Source Data Extended Data Fig. 6 [file 41586_2021_4204_MOESM12_ESM.xlsx]

## Sheet: b
pE-DMSO	pE-CNB		GT-DMSO	GT-CNB
1	0.821789		1	0.718836
1	0.81332		1	0.826271
1	0.604828		1	0.794188
1	0.813068		1	0.73677
1	0.622103		1	0.833967
1	0.795214		1	0.724332

## Sheet: c
pE-siCon	pE-si450		GT-siCon	GT-si450
1	0.583249		1	1.0109
1	0.478587		1	0.872241
1	0.680284		1	1.22823
1	0.783387		1	1.11146
1	1.20451		1	1.00028
1	0.694979		1	0.876875

## Sheet: e
CLIMP63						p180				KTN1
Vector	TTLL4	TTLL7	CCP1	CCP5		Vector	TTLL4	TTLL7		Vector	TTLL4	TTLL7
80	80	88	80	78		0	6	56		0	0	50
83	85	90	77	83		0	5	60		0	0	46
77	77	88	78	79		0	8	57		0	0	55
78	79	92	85	80		0	6	62		0	0	51

## Sheet: f
DMSO	CNB
75	47
86	30
76	40
80	41

## Sheet: j
Vector	CCP1	CCP5	TTLL4	TTLL7
1.2161	2.20602	1.338	1.16592	2.02495
1.30415	1.26007	0.859672	0.938108	0.980526
1.07743	1.24852	0.961222	0.950854	1.35997
1.24182	2.07405	1.62965	1.2063	0.96906
0.868347	1.00461	1.0715	0.615999	1.01588
1.09506	1.03318	0.859919	1.13583	1.6246
0.890257	0.821957	1.11557	1.00973	1.53676
1.24121	0.686363	1.83973	1.64504	0.656222
2.28418	1.52759	0.961247	1.62335	1.41382
1.13036	0.99809	1.41635	0.810319	1.05773
1.2336	1.65897	1.21546	1.76422	0.938334
1.31577	0.790698	1.32465	1.6435	0.90104
0.982531	2.36541	1.53601	0.931571	0.951581
0.725655	1.19994	1.49926	1.06644	0.838422
1.20839	0.934148	0.994227	1.05945	1.75807
1.34654	1.82672	0.327532	1.21191	1.25141
0.815956	1.50483	1.03901	1.86043	1.86564
0.815956	1.51216	1.43384	1.19166	1.05513
0.87002	1.6544	1.22502	0.474827	0.735632
1.19288	1.0649	1.20366	0.755745	0.930051
1.07403	1.33152	0.564541	0.588519	0.38423
0.615674	1.91013	1.1322	0.605265	0.921746
0.906156	0.791875	1.01669	0.847866	1.2222
0.741618	1.16221	1.08839	1.0204	1.11348
1.42998	0.835649	1.19677	1.00633	0.515603
2.03568	0.708127	0.625071	1.12641	1.01787
0.978458	1.4262	1.37389	1.13858	1.50493
1.21375	0.9433	0.691081	1.0641	0.746365
0.721684	0.75413	1.14648	1.19181	0.524298
1.13491	1.15637	0.780284	1.92766	0.399974
0.982683	0.949883	0.458486	0.549939	0.750699
0.663662	0.811328	0.689296	1.0088	0.817262
0.952491	0.672901	0.587014	1.0348	0.36814
0.636853	1.45764	0.754251	1.04403	0.660687
1.00071	1.38431	0.596294	2.22032	0.686716
0.90609	1.52822	0.482012	1.1482	0.358932
1.20133	1.52722	0.624387	1.08562	0.798629
1.02684	1.06772	0.586041	0.677836	0.357847
0.536885	1.08844	0.376209	0.476694	0.486217
0.610108	0.807809	0.288696	0.97838	0.827635
0.711737	1.0541	0.142696	0.697429	1.12683
0.775265	0.71299	0.579397	1.70321	1.13983
1.13917	1.14827	0.731803	1.30787	0.53602
1.79739	1.59625	0.575857	1.36471	0.385478
1.08405	1.08717	1.08623	0.91152	0.665525
1.07989	0.745109	0.582884	0.982593	0.518451
1.56967	1.42531	0.649486	0.89823	1.02339
1.41277	1.6106	1.22607	0.565198	0.66973
2.26032	1.4469	0.671037	0.650503	0.536136
1.08987	1.33074	0.720901	0.882512	0.56621
1.99256	0.98184	1.19588	1.15606	0.754109
0.796967	0.774995	0.815241	0.674851	0.755957
0.901826	0.713829	0.953929	0.491064	0.226042
0.848498	1.17258	0.928716	0.578387	0.626835
0.484844	0.947052	1.02211	0.573146	0.335753
1.09058	1.5986	1.02344	0.665156	0.251662
0.646504	1.09186	0.895784	0.76806	0.587088
0.917991	0.803434	0.811619	0.513838	0.702227
0.505822	1.11876	0.62494	0.995102	0.381362
0.564411	1.04953	0.706388	1.31904	0.510135
1.02352	0.788037	1.05844	0.793698	0.557634
1.03852	0.844276	0.592093	0.920987	0.601638
1.68869	0.527726	0.675589	0.929407	0.442783
0.963236	0.478272	0.409192	1.11441	0.679018
1.67912	0.845782	0.385396	0.733603	1.26516
1.16582	0.664602	0.910449	0.850493	1.17593
1.08835	0.715143	1.31432	0.689411	0.902675
0.848334	0.728156	1.30212	0.83156	1.17189
0.66087	0.811672	0.498084	0.506381	1.10704
0.681574	0.676892	0.575913	0.633129	0.835119
1.03724	0.730911	0.421765	1.54602	0.768994
0.885698	0.951259	0.648057	1.00491	1.53743
0.977592	0.476376	0.847024	1.10068	1.58991
0.864709	0.456925	1.16976	0.623301	1.36734
0.860105	0.370328	0.770569	0.889467	1.1446
1.0904	0.483344	0.602809	0.783674	1.1334
0.563466	0.532744	0.693369	0.692877	2.04129
0.915596	0.463771	0.863537	0.659538	1.16863
1.70008	0.690693	0.599646	0.583377	1.63964
0.99712	0.485857	1.27701	0.753272	1.74933
1.26363	0.725993	1.18626	0.72151	1.36408
1.0492	0.984022	1.53324	1.18668	2.21852
0.715703	1.2813	1.51758	1.34692	1.70594
1.1936	0.610451	1.50122	1.04089	1.36764
1.51431	0.37599	1.259	0.714355	2.03008
0.952779	0.864238	1.09049	0.990167	1.57545
1.11798	0.988114	0.677885	0.875845	1.46897
1.51839	0.621916	1.03433	1.15052	1.07984
0.755037	0.597328	0.951617	1.32045	0.954421
1.29057	0.786584	1.12725	0.761557	0.90197
1.39533	0.640651	1.09284	0.827833	0.964093
1.40155	0.5441	1.81611	0.94045	0.998081
1.06185	0.521549	1.20775	1.01557	1.01072
1.12615	0.60891	0.906777	0.94053	1.62897
0.468416	0.709862	0.982708	0.914255	0.987719
0.846997	0.843335	1.50999	0.691677	1.11872
0.386889	0.492901	1.48399	0.476299	0.884455
0.415821	0.711843	1.42126	0.756004	0.766738
0.588296	0.565103	1.60905	0.917031	0.543888
0.743736		0.875197	0.853116	1.44925
0.407679		0.94258	0.861944	2.2743
0.400404		0.913714	0.6476	1.8617
0.453572			0.708878	1.71213
0.543802				0.684848
0.585222				0.614649
0.536894				0.563325
0.385837				0.669943
0.817749				0.669481
0.268551				1.27804
0.265155				0.573878
0.941092				0.738048
1.60375				0.930441
1.29959
0.671778
1.13198
1.06702
1.13685
1.72831
1.10396
0.953724
1.00686
0.689487
1.29473
0.720494
0.528328
0.795831
0.766802
1.31926
0.571448
1.55992
0.997065
1.18031
1.07698
1.23225
0.861336
0.9532
0.888429
0.822118

## Sheet: k
Vector	TTLL4	TTLL7	CCP1	CCP5
1.11976	1.70873	1.79008	0.545509	0.387565
0.627212	0.869711	1.38887	0.702857	0.067611
1.11976	1.31188	1.43303	0.649597	0.684737
0.918575	2.18176	1.33373	0.590127	0.91723
0.775074	0.804947	2.2051	0.901663	0.263638
0.848354	0.611955	1.674	0.43214	0.331556
0.878198	0.604869	1.2556	0.684667	0.536896
0.494075	0.492346	2.10888	0.65713	0.424369
1.23442	0.532773	1.78444	0.496325	0.648097
0.669516	1.42544	0.769358	0.670918	0.451807
0.62168	0.90232	0.930401	0.702227	0.127275
0.602196	1.01968	0.983434	0.504731	0.196804
0.957962	0.634035	1.70064	0.488907	0.308548
1.24472	0.620663	1.93963	0.306914	0.123417
1.02152	0.54726	1.7758	0.458368	0.438874
1.23864	0.659233	2.52061	0.706911	0.577573
0.924119	0.615678	2.50983	0.334336	0.464984
0.964607	0.780115	2.21329	0.637492	0.551221
1.43616	0.405035	1.28826	0.755892	0.564574
1.12148	0.788869	1.40574	0.493911	0.919773
1.26945	0.765861	1.91405	0.320611	0.719358
0.76056	0.695122	2.55235	0.351722	1.22733
0.758072	1.01508	1.72494	0.337276	0.9425
1.04394	1.10036	1.72494	0.395104	0.732642
0.858421	1.19166	1.72437	0.538761	0.682846
0.490384	0.556124	1.07463	0.218801	1.18842
0.58821	0.472151	2.14717	0.865963	0.517595
0.570303	1.24365	1.33495	0.687831	0.953945
0.534015	1.18163	2.14095	0.46274	0.60459
1.16478	0.663796	0.965446	0.653928	0.719582
1.1356	0.865732	1.09236	0.471359	0.798948
1.42595	0.724944	1.64666	0.601026	0.418615
1.46438	1.00921	1.86204	0.398239	0.585268
1.65682	0.802405	1.24453	0.556423	1.24503
1.29336	0.951048	1.09406	0.367949	0.604191
1.74461	0.86157	1.46302	0.632072	0.667406
1.29002	1.10567	1.51155	0.627318	0.542952
1.08239	0.704514	1.1998	0.71981	0.518223
1.2761	0.816559	1.97484	0.433389	0.573355
1.70405	0.921473	1.61061	0.409298	1.37069
1.36887	0.838682	1.0763	0.652901	0.614994
1.95606	1.3255	1.55814	0.825337	0.374306
1.45162	1.54877	2.18172	0.785813	0.276981
0.690008	0.647866	1.5136	0.430979	0.835623
0.817826	1.23384	1.28975	0.674825	0.692552
0.894025	1.13215	1.01017	0.687694	0.358393
0.622572	0.955182	1.32779	0.396054	0.365905
0.880628	1.59583	1.2185	0.567437	0.426598
0.865967	1.01511	1.70154	0.550768	0.574082
0.896522	0.85277	1.70435	0.708018	0.499725
0.79296	1.17167	1.90997	0.663635	0.671159
1.27044	1.46496	1.15996	0.814917	0.447965
0.694561	1.53271	2.12224	0.364294	0.824135
0.75439	0.819218	1.46347	0.424094	0.445653
0.99528	0.878419	1.975	0.657023	0.492085
1.89435	0.925448	1.52905	0.653929	0.341468
0.772376	2.43727	1.22047	0.80558	0.488163
0.741592	1.047	1.40256	0.46218	0.603223
1.08777	0.90747	1.46465	0.695766	0.721253
0.801073	0.919014	1.64721	0.728153	0.306128
1.00892	1.07275	1.92787	0.725274	0.412419
1.09863	1.02274	1.69349	0.46687	0.441982
1.51957	2.39369	1.34155	0.348804	0.537001
1.01787	1.09567	1.80159	0.384471	0.112572
1.08131	1.0252	1.71059	0.400193	0.34649
0.884786	1.09584	2.88197	0.652587	0.975501
0.924583	1.47219	1.46939	0.363394	0.702839
1.46991	0.903089	1.97356	0.557502	0.723692
0.808974	0.735828	1.41138	0.988414	0.861294
1.02279	0.516474	2.14168	0.535522	0.854832
0.726547	0.745026	1.34661	0.4585	0.851545
0.876072	0.794357	1.36794	0.687447	0.835276
0.715825	1.12977	2.33724	0.449934	0.690092
0.526646	1.12001	1.44895	0.71512	0.477975
0.504941	0.945474	1.01016	0.342561	0.371495
0.456624	1.10179	1.61326	0.674421	0.684294
0.854547	2.10215	1.35917	0.452086	0.631138
0.92586	1.15762	1.13127	0.354832	0.561706
1.19887	1.41963	0.852679	0.483495	0.586171
0.724772	0.865998	1.08977	0.657636	0.737628
0.852781	0.984783	1.12613	0.658883	0.969839
1.15431	1.15937	1.54231	0.619019	0.514316
0.620514	1.42974	1.91275	0.63091	0.606344
0.64706	1.71895	1.85564	0.81227	0.271029
0.828445	0.939615	1.29149	0.655631	0.07636
1.35595	0.848418	1.60015	0.616929	0.165294
0.800242	0.59765	0.933554	0.503845	0.545662
0.763289	0.927576	1.01829	0.913619	0.403251
1.03689	0.574567	3.05382	0.23153	0.51255
0.896854	0.992224	1.12012	0.754058	0.457864
0.843343	1.34501	1.44237	0.567562	0.817664
0.786298	1.00636	1.38967	0.40515	0.344177
0.796121	1.25329	1.8714	0.430084	0.21928
1.02064	0.897694	1.25627	0.578805	0.241637
1.11213	1.30351	1.07949	0.736202	0.579319
2.009	0.62742	2.37713	0.346702	0.717866
1.26139	1.83445	1.33661	0.348175	0.298142
1.08099	0.87205	1.65409	0.920547	0.745657
1.13093	0.869082	1.85528	0.765991	0.672766
0.986246	0.933956	1.74148	0.644649	0.57847
1.01146	1.41894	1.7217	0.503707	0.281529
0.705264	1.0782	2.4209	0.491209	0.273618
0.947425	1.32398	2.39717	0.428777	0.314175
0.9754	0.972933	2.55999	0.553032	0.667953
1.21139	1.45295	2.4227	0.530655	0.503901
1.35136	0.664206	2.29818	0.568028	0.337527
0.847365	0.594956	2.12901	0.353906	0.464955
1.03904	1.48168		0.369604	0.584565
1.11262	2.021		0.487648	0.692575
0.957875	0.971762		1.10401	0.847891
1.27515	0.697772		0.29827	1.10582
1.05582	1.12798		0.601338	1.02081
	0.943605		0.671351	0.586611
			1.01564	0.412546
			0.959593	0.330765
			0.424006	0.168139
			0.535331	0.186143
			0.58941	0.674406
			0.678092	0.380217
			0.327597	0.793426
			0.343473	0.357465
			0.759193
			0.529808
			0.516536
			0.390796
			0.364037
			0.827537
			0.553717
			0.777758
			0.254489
			0.320133

## Sheet: l
Vector	TTLL4	TTLL7	CCP1	CCP5
1.36199	1.92709	1.40767	1.37232	0.601387
0.982522	2.03674	1.28782	0.912668	0.545113
0.62038	1.52648	1.4525	2.29896	0.0997742
0.688051	0.958126	1.57053	1.57185	0.399266
0.73348	1.17754	1.45197	1.02189	0.672518
1.00602	1.09212	1.05053	1.65492	0.548053
0.882529	1.18332	0.734161	0.674337	0.912787
1.11231	1.76771	0.961839	1.26058	0.857148
1.65396	2.02054	1.38744	1.86925	0.726859
0.855208	2.61125	1.73918	1.11169	0.516031
0.46557	0.711083	1.16321	0.659076	0.691807
0.621579	0.845748	0.618304	0.822338	0.557529
0.723912	0.425019	0.552642	0.677181	0.729101
0.742138	0.511105	0.770931	0.799519	0.306409
0.375556	1.53669	0.834549	0.56005	0.298282
0.261768	1.57467	1.51495	0.518191	0.316789
0.719394	0.827874	1.68897	0.579181	0.488965
0.585415	1.01157	2.41989	0.333262	0.545807
0.427819	1.31472	2.51653	0.77959	0.463782
0.496063	1.10762	1.26356	0.583163	0.330726
0.431152	0.607135	3.51806	0.403771	0.887722
0.340716	2.1457	1.84201	0.851876	0.384508
0.360277	0.712869	2.97025	0.613045	0.357959
0.566921	0.454501	2.5576	0.463974	0.265841
0.960918	1.00833	1.91164	0.535671	0.536378
0.440632	0.403803	0.769147	0.610793	0.356004
1.46978	0.997189	2.87852	0.667757	0.585317
0.816945	0.54147	1.80594	0.997683	0.405838
0.682105	1.11631	0.941996	0.730004	0.487652
2.26291	0.623853	0.823082	0.930021	0.726123
1.77127	0.483282	0.872998	0.821103	1.13035
1.05633	1.20789	1.43371	0.588971	0.325757
2.17061	0.916269	1.17745	0.697139	0.446802
2.20825	0.82701	3.19401	0.992031	0.502959
1.61279	2.44548	1.2713	1.01159	0.225074
0.966702	1.05746	2.08115	0.477178	0.509646
1.30113	0.887707	1.59323	0.639434	0.506945
2.15232	0.922966	0.830248	0.863951	0.560399
1.11854	1.07786	1.3688	0.849414	0.320719
1.56941	1.5586	1.42022	0.378217	0.657864
0.748801	0.847861	1.38197	0.311412	0.529633
0.741888	1.71261	1.98949	0.839271	0.547955
0.89648	0.819553	1.81585	0.482304	0.356964
1.20077	0.904971	2.52353	0.242536	0.734046
1.00212	1.26808	1.0785	0.324494	0.381088
1.16789	0.943002	1.556	1.97627	0.560822
0.926605	2.59703	4.05199	0.470883	0.44802
1.85577	1.21818	1.63567	0.660237	0.50849
0.816404	0.639165	2.05854	0.836354	0.501277
1.00811	1.20932	3.07361	0.640926	0.944607
0.821346	1.06213	1.62749	0.684895	0.792515
1.29041	0.596998	1.95212	0.748238	0.656555
1.07121	0.643818	3.8731	0.80782	0.243666
0.972294	0.524175	1.72165	1.00853	0.372283
0.882566	0.440442	0.954443	0.490217	0.383533
1.4536	1.04795	1.66989	0.468678	1.03299
1.17042	1.47497	1.54268	0.673784	0.423336
1.72724	1.46498	1.00697	0.805253	0.601812
0.8449	0.742871	3.04566	0.635904	0.490559
1.27697	1.32743	3.80727	0.478779	0.830529
1.82629	0.787891	1.97474	1.41213	0.613903
0.846961	0.817939	1.7812	0.307129	0.835718
0.776827	0.787887	2.17977	0.74229	0.722914
1.42984	1.09994	1.77345	1.18352	1.25311
1.27959	1.34273	1.43015	0.596605	0.926242
1.77379	1.81889	1.37409	1.09209	0.82063
0.679934	0.970965	1.42619	0.911113	1.03402
0.762839	1.7697	2.1349	1.22625	0.602233
0.354785	1.41843	1.50198	0.700536	0.589726
0.379395	1.38147	0.647253	0.465812	0.629985
0.877057	0.807803	0.782243	0.180158	0.56584
0.829384	1.23179	0.850968	0.863672	0.401646
0.731592	1.10687	0.824161	0.307845	0.577326
0.660255	1.27553	1.37864	0.988122	0.709467
1.01275	2.09757	1.00943	0.766332	0.641083
0.773467	0.844762	1.50222	0.762526	0.998073
1.29315	1.21784	1.29052	0.58851	0.434068
0.738941	1.57514	0.940705	1.29338	0.305149
1.56078	1.13257	1.27872	0.766907	0.564546
1.21466	0.950519	0.95589	1.19646	0.521878
3.67834	0.555075	1.38915	0.749839	0.622466
0.953232	0.498346	1.57624	1.39071	0.419683
0.45105	1.01139	2.077	1.37594	0.657903
1.19214	1.60264	0.76205	1.79197	0.404036
0.765477	1.07553	0.766286	0.774118	0.339235
1.3953	1.00763	1.3594	1.06175	0.393792
0.760378	1.06246	1.31199	1.72996	0.408937
0.940175	1.32057	1.19688	1.15295	0.56643
1.23557	1.10094	1.16032	0.525926	0.425582
1.21202	0.753588	1.67171	1.34006	0.612469
0.914823	1.96002	1.31926	0.528904	1.05004
1.09634	1.02933	1.45355	0.814775	0.830683
0.826096	0.93105	1.38243	0.659973	0.726052
1.49865	1.11868	1.61503	0.769464	0.416098
1.05426	0.986381	2.80223	1.13799	1.01419
1.41026	2.09765	1.58117	0.881444	0.311577
2.52317	1.15948	1.55745	0.670328	0.786479
1.68596	0.895235	3.04459	0.580985	0.203742
1.63556	0.713637	1.50576	0.387278	0.460101
1.96541	1.49533	1.88681	0.509602	0.451495
0.687916	1.39671	1.08544	0.46852	0.697677
0.563514	1.01332	1.81179	0.319057	0.805631
0.878329	1.81665	1.70988	0.164468	0.550701
0.903231	1.48529	1.14442	0.596285	0.428252
1.0264	2.55	1.5549	0.527612	0.594823
0.516452	0.621196	1.53666	0.534151	0.541922
0.596569	0.480312	1.76721	0.592092	0.441121
0.712461	0.859668	1.22729	1.55229	0.46577
0.911695		1.67038	0.79554	0.127886
0.382433		2.18269	1.07631
0.730164		1.72161	1.10119
1.56962		1.87226	1.54317
0.489366		1.49262	0.68828
1.45253			0.822102
0.922645			0.635498
0.88168			0.565784
0.606505			0.901028
0.283718			0.954624
0.437477			1.27001
0.73143			0.296616
0.596336			0.739202
0.975862			0.922387
1.22131			0.558764
0.860402
1.3207
0.550015
1.10466
0.810043
0.923145
0.81178
0.809296
0.892961
0.47036
0.546485
0.500947
0.318211
0.930262
1.3214
1.64081
0.702855
0.558096
1.33072
0.811038
0.580154
0.740767
0.716294
0.643225
0.871163
0.460384
0.424502
1.05246
1.23375
0.872878
0.830353
1.42949
1.15609
1.25229
1.15471
1.10555
0.65147
0.519086
1.14998
1.02066
0.758478
0.90551
0.71875
1.7494
0.755694
1.06495
1.44268
0.456527
0.510675
0.820552
0.545326
1.18787
0.976147
1.11333
1.67905
1.10223
0.760748
0.57972
0.67612
1.43716
1.49179
2.35993
1.22243
1.04728
1.03291

## Sheet: q
mock_4.7nMclimp63	4.7nMCLIMP63_20min1.4Glu	4.7nMCLIMP63_45min2.8Glu	3.9Glu_4.7nMclimp63
-15.638	26.5	-1.476	1013.86
5.448	-13.573	-9.621	185.131
-17.672	53.192	-2.091	-40.28
2.252	22.264	12.953	982.558
53.968	-59.41	-15.971	1628.47
12.761	109.251	15.763	533.853
18.137	12.956	-33.549	-87.089
11.196	-21.221	51.596	39.716
-13.247	52.36	-16.519	2519.94
18.823	-17.758	-7.186	119.748
13.872	45.888	-34.982	11.616
63.342	48.45	84.881	129.858
-8.572	19.446	-89.283	79.503
48.114	85.47	15.824	37.758
65.69	11.902	55.312	215.028
13.79	-7.799	-3.103	319.8
13.692	7.751	12.853	1096.95
123.857	113.713	52.259	1113.36
-44.924	45.767	-91.567	-62.817
21.528	23.516	96.166	37.917
15.558	-6.458	-56.668	337.411
19.075	7.719	-9.253	512.931
29.317	-37.545	-22.971	271.633
93.154	18.966	-4.024	1920.05
3.544	31.267	-45.707	-31.337
98.794	-12.052	42.478	313.211
11.981	-20.211	20.827	112.073
-25.413	-12.832	64.657	5475.25
187.126	99.778	-24.707	381.719
-2.872	2.594	55.903	57.464
-4.576	4.966	0.514	1368.76
28.054	-5.026	7.226	47.978
7.746	-47.369	7.591	8562.54
-15.177	-4.202	7.453	508.771
26.544	18.373	-26.171	10800.1
8.973	12.276	14.316	5575.2
9.972	-17.316	520.821	40.865
25.729	-279.09	8.294	-30.262
6.907	-14.513	14.009	148.502
90.128	-28.767	54.567	2959.01
123.216	541.212	28.947	391.481
28.164	39.799	51.31	1888.6
1.951	0.229	-2.256	419.577
20.365	101.531	37.721	5.812
13.284	-17.658	-16.497	141.411
12.549	23.08	38.007	1836.98
68.907	23.471	-2.501	-17.12
6.231	21.241	7.825	2828.52
24.57	4.827	-16.099	4655.27
23.598	-6.869	248.957	934.111
-5.509	75.551	-10.009	4575.46
9.589	107.562	4.532	2031.76
-22.913	16.949	27.213	338.28
17.127	5.638	14.242	392.101
0.516	-19.958	-21.903	588.269
124.616	-3.268	18.303	32.885
34.224	9.634	136.999	-71.187
74.054	3.86	9.807	-7.871
29.481	80.478	16.851	400.635
30.797	28.023	50.956	16.705
25.311	61.896	-5.158	-27.929
-18.875		-14.107	310.776
-110.094		1869.88	415.616
-14.417		-23.245	2095.17
-12.117		5.157	515.466
25.674		-4.708	512.91
11.464		-11.264	3493.06
19.568		18.856	7637.89
165.565		14.257	2846.04
95.017		70.731	5139.58
-87.311		-6.102	471.549
22.589		16.597	1161.45
-13.452		124.125	371.458
-16.672		16.489	91.089
108.777		3.124	131.127
39.525		26.543	1527.54
15.843		55.981	-16.527
99.021		49.813	188.589
53.519		5.44	36.902
-49.13		1.088	180.52
197.084		16.391	414.801
114.324		-7.603	3610.7
130.563		-104.802	61.511
-57.634		4.453	9.488
2.524		45.403	-46.353
-40.556		-60.284	1674.51
152.947		191.167	3861.64
12.609		65.004	273.81
129.168		3.851	31.286
14.225		-4.92	3597.98
4.496		-8.619	629.022
33.662		-19.911	157.358
-57.871		17.122	1338.89
76.531		-15.677	15.125
47.769		96.029	4934.16
163.956		-161.669	216.118
-43.357		84.422	225.792
83.782		39.768	1466.65
24.907		54.977	56.92
82.725		22.563	-8.463
13.906		63.083	9.488
-13.845		93.693	-46.353
69.789		-22.327	1674.51
-88.308		158.707	3861.64
136.308		-2.38	273.81
601.642		25.408	31.286
645.5		95.034	3597.98
		-1.334	629.022
		207.816	157.358
		85.354	1338.89
		227.079	15.125
		76.531	4934.16
		-5.539	216.118
		77.902	225.792
		204.591	1466.65
		-49.942	56.92
		597.789	-8.463
		15.499	-15.974
		-43.094	2220.77
		26.177	27.822
		-35.176	204.831
		112.402	42.501
		35.42	71.936
		0.94	62.465
		34.842	227.363
		680.118	-15.759
		54.118	724.776
			68.961
			233.455
			87.697
			206.546
			28.472
			29.495
			84.411
			74.317
			1047.92
