# Supplementary material for: ER proteins decipher the tubulin code to regulate organelle distribution
Source: Nature. 2021 Dec 15;601(7891):132–8. doi: 10.1038/s41586-021-04204-9 (PMC8732269; doi:10.1038/s41586-021-04204-9)
Supplement: Supplementary file 13 — Source Data Extended Data Fig. 7 [file 41586_2021_4204_MOESM13_ESM.xlsx]

## Sheet: b
	U2OS			COS7
	polyE	GT335	MT	polyE	GT335	MT
	21.4669	39.0979	40.1135	39.6453	39.8683	40.7715
	25.8996	27.8761	34.1173	29.4152	33.5811	35.496
	24.8057	35.6115	40.4373	28.8349	33.1246	38.653
	19.2269	25.4461	33.1431	29.9588	33.1607	37.258
	22.886	23.6733	29.566	25.5146	30.7663	31.405
	22.3249	25.7079	30.6952	27.7474	33.8073	34.7932
	20.422	32.5967	35.62	23.7303	32.0592	33.8065
	21.8014	27.7694	32.8044	28.1623	30.9062	33.9634
	25.4864	26.8039	32.9095	27.8624	32.9268	34.2293
	24.6787	32.9679	35.4784	31.5893	35.4354	37.7087
	25.0444	32.2251	35.2915	27.5746	30.8772	32.8492
	19.1509	26.3158	31.5618	31.7707	31.7612	34.817
	15.0039	26.5396	32.1243	29.9384	24.555	35.077
	22.4463	26.4904	30.0004	33.5929	37.8419	38.5583
	18.0883	18.4641	27.0725	33.4949	38.1056	38.6373
	15.9584	29.7711	32.2974	30.0207	35.2169	36.384
	22.4573	24.856	32.0043	30.1337	33.8548	34.7236
	19.3468	23.3787	30.4113	26.4017	31.3468	35.4795
	18.8598	26.6583	34.0694	28.8177	33.2817	35.9989
	23.6447	27.6329	35.7723	29.4642	31.9117	37.9141
				28.727	32.667	34.6292
				28.8362	35.5499	36.9464
				31.1028	35.8186	38.8286
				27.7863	32.3056	34.1843
				23.5444	28.5852	31.6105
				30.8452	34.8117	36.5475
				20.7492	24.2862	30.5049
				30.9898	32.0603	37.4423
				29.622	32.3475	37.0736
				29.587	34.6905	32.5981
				30.5398	33.5515	35.1916
				31.582	38.4083	36.5342
				24.7594	28.5921	31.4333
				29.0901	35.4435	32.7855
				28.9121	34.558	33.4463

## Sheet: d
U2OS		COS7
GT/polyE	MT/polyE	GT/polyE	MT/polyE
1.82132	1.86863	1.00563	1.02841
1.07631	1.31729	1.14162	1.20672
1.43562	1.63016	1.14877	1.34049
1.32346	1.72379	1.10688	1.24364
1.0344	1.29188	1.20583	1.23086
1.15153	1.37493	1.2184	1.25393
1.59616	1.7442	1.35098	1.42462
1.27375	1.50469	1.09743	1.20599
1.05169	1.29126	1.18176	1.22851
1.33588	1.43761	1.12175	1.19372
1.28672	1.40915	1.11977	1.19129
1.37413	1.64806	0.9997	1.09588
1.76884	2.14106	0.820185	1.17164
1.18017	1.33654	1.12648	1.14781
1.02077	1.49669	1.13765	1.15353
1.86554	2.02384	1.17309	1.21196
1.10681	1.42512	1.12348	1.15232
1.2084	1.5719	1.1873	1.34383
1.4135	1.80645	1.1549	1.24919
1.16867	1.51291	1.08307	1.28678
		1.13715	1.20546
		1.23282	1.28125
		1.15162	1.2484
		1.16265	1.23026
		1.2141	1.34259
		1.12859	1.18487
		1.17047	1.47018
		1.03454	1.20821
		1.09201	1.25156
		1.17249	1.10177
		1.09862	1.15232
		1.21615	1.15681
		1.15479	1.26955
		1.2184	1.12703
		1.19528	1.15683

## Sheet: f
Control	TTLL4	TTLL6	TTLL7	CCP1	CCP5	CCP6
27.639	19.8995	23.737	30.7161	25.4507	34.1742	25.4319
31.2562	31.4693	25.1086	27.7136	24.9397	25.8674	33.5063
24.4713	35.5085	26.1858	33.6733	26.0468	22.4785	20.0397
19.8154	30.7107	21.035	30.469	23.7168	28.2528	22.2823
21.5199	28.2811	29.9206	39.5763	32.5752	30.6573	30.3606
29.0821	30.2847	33.859	39.3078	23.4518	24.0716	26.6189
28.2027	30.58	29.3783	34.6679	34.2834	24.1802	29.8187
21.2198	25.5167	28.5483	33.5367	23.0985	26.8706	24.4215
24.6976	29.0788	23.8252	24.7681	19.1873	22.0651	26.375
35.0918	29.372	26.5337	30.4486	30.391	27.4313	28.7986
17.7654	19.967	25.0377	33.421	27.9721	28.9922	24.3533
21.556	21.0396	19.8581	30.0681	26.944	29.8878	24.242
28.2454	31.0668	27.5613	32.9668	29.323	29.2472	23.3837
21.9148	25.8039	29.7395	36.4409	29.5142	31.3128	24.43
24.4884	24.8021	30.3144	28.2808	31.8307	33.2677	31.213
23.1459	28.0717	26.5782	31.9385	30.9835	33.3989	25.4382
22.6064	27.6587	28.2634	33.3927	26.2594	33.6313	35.3973
29.0818	27.399	27.4022	29.6951	29.678	32.4704	29.1527
29.0461	24.9854	26.948	26.9006	22.3486	27.1817	27.2598
25.4097	27.3303	32.8427	28.5045	27.0133	24.4867	27.0417
27.8536	27.2014	25.7648	29.7779	35.0446	30.6352	26.7596
36.5407	28.2484	22.9328	37.6847	27.1557	21.5644	23.6819
19.2973	33.3796	27.7541	29.1463	26.3311	25.755	20.2387
28.2598	28.5096	30.5008	25.6208	25.6616	36.897	31.6027
28.7182	23.8081	23.2901	34.9171	27.9674	27.4261	28.1406
25.1083	27.8081	31.8456	29.5846	28.6637	32.3892	27.5613
24.7885	26.301	33.8013	37.5555	28.812	26.0283	28.1781
20.9067	35.7546	26.6918	27.2273	32.0231	31.4033	30.0795
19.8866	23.6497	25.4343	26.9429	31.0523	33.7574	25.7424
23.3602	25.2327	32.3821	20.4064	27.6082	33.4024	23.488
21.1038	26.571	30.9381	31.3881	26.5148	29.2463	28.6209
34.8306	24.3703	24.9818	26.2189	29.3589	29.7805	32.2873
20.0629	27.2245	23.6723	28.1692	30.1867	30.3175	34.7524
18.3704	27.3144	29.0472	25.3113	28.421	31.2085	22.6288
18.837	27.0967		30.5685	24.4964	26.7789	23.7977
27.6996	30.1198		35.7545	26.9885	22.6689	27.3098
31.7836	25.1786		32.1434	29.5734	33.601	26.6585
	31.8205		25.7394	29.102	26.2515	25.9996
	28.0807		28.2063	28.6993	32.7826	28.1394
	29.5247		33.6132	24.0417	31.0843
					39.4469

## Sheet: g
tub-Con	tub-T4	tub-T6	tub-T7	tub-C1	tub-C6	tub-C5
33.5269	40.4613	37.6531	36.1788	33.2828	28.904	32.2565
37.2109	35.0434	32.1796	32.8255	32.4425	33.2736	31.0251
37.3894	33.7703	40.866	32.5529	35.562	37.8425	35.7412
36.6355	31.3746	37.0855	29.394	34.4424	36.1846	34.3367
35.9823	35.4174	33.5917	34.8481	37.3373	40.8263	30.7481
37.0002	35.7144	35.1076	27.6923	36.7719	36.5118	35.0326
35.0033	34.7838	33.2747	29.2189	34.6104	35.5405	32.1689
33.6194	34.3749	37.2432	34.1476	32.1276	33.3964	34.9858
37.875	34.0173	41.7576	41.4743	31.1357	36.804	35.3248
37.8376	34.7103	38.3369	40.0855	31.5512	36.2924	32.2581
35.9543	35.9756	34.9298	31.7598	34.7108	36.0149	33.2826
35.9114	36.0729	38.6557	30.357	36.124	31.0629	35.0148
37.2801	34.7137	40.0382	30.3738	35.2548	38.8619	38.0721
31.069	31.6355	30.7724	39.3913	41.7999	35.0473	37.6099
37.4061	34.3764	30.0424	34.4093	36.1754	36.7778	35.4139
35.0195	33.9555	33.5747	35.0319	39.8129	34.579	35.5712
37.3461	40.4207	31.7236	41.3007	37.68	36.6237	38.7112
34.8642	34.3297	31.3565	29.0301	34.6188	38.7007	30.7346
36.3196	34.4456	40.2286	31.0901	33.8792	32.2292	31.6368
37.537	35.9129	36.8015	31.3083	38.9998	32.7315	31.0418
33.8988	35.7201	33.6507	39.8227	34.148	35.6787	35.7607
30.7637	30.5258	33.3391	28.9533	34.7346	37.5914	34.8363
34.3675	32.1973	34.2551	35.405	33.1105	35.7944	42.5054
34.3489	34.3335	34.6351	33.9144	34.8809	33.2466	33.6717
34.1866	31.9992	31.1209	35.5635	36.9859	33.7048	35.4271
38.4914	33.091	28.5533	33.8734	30.8337	38.4233	34.8088
39.0902	39.5074	33.1537	40.7655	37.5529	29.9694	33.681
36.5379	36.6932	39.0432	41.5446	36.2745	33.0958	35.7895
38.9297	34.3209	39.6484	38.7543	33.3717	36.6397	31.2603
	35.259	34.4145	31.9818	32.5871	34.285	38.3889
	36.0542	30.9543	38.2771	35.9722	35.9279	33.7686
	42.2894	33.7742	30.5218	37.2208	35.6567	36.2472
	32.5308	31.0759	45.2862	33.8572	34.225	32.4789
	33.2363	33.1709	41.0225	32.9076	37.1474	34.9684
	38.8808	32.0908	30.0709	32.8739	32.2113	34.361
	36.7687	34.1349	38.0014	35.3437	40.2359	33.9769
	33.8521	32.9147	46.6338	35.5099	34.237	34.9774
	38.91		37.0018	33.3943	39.0504	31.0411
			36.462		33.732	33.0982
			38.285			32.864
			33.6234			32.5333
			34.8251			34.5963
			40.8061			31.1508
			31.3133			30.2438
			33.7721			33.9878
			38.0067
			32.2676
			30.4234
			40.3028
			38.2042
			32.2253

## Sheet: h
PK_C1	PK_C5	PK_Con	PK_T4	PK_T7
26.6867	16.3521	20.1499	21.9824	34.8928
23.4179	22.9069	22.545	25.834	20.6365
19.6394	25.8439	23.776	36.4747	23.6825
21.9553	25.2502	22.254	30.2882	28.8486
26.6369	19.9286	20.1561	16.9672	27.0005
20.219	22.8694	29.7498	26.0301	32.3638
30.1382	26.2697	20.074	24.4289	29.5008
30.9984	21.3774	23.5422	20.3597	28.5491
26.1329	19.2796	29.7283	20.2129	25.462
16.347	17.9398	26.2949	29.023	22.6239
19.4922	24.5326	26.6443	26.2175	21.193
31.0458	27.7263	23.6946	26.8403	26.4266
21.6968	26.6053	29.9058	20.7674	28.1173
21.0847	24.2473	23.7507	20.952	26.2128
17.0401	26.8295	24.7641	19.6185	22.6257
18.2671	29.9807	18.1979	20.7709	25.7988
23.7737	23.9572	19.0908	20.5667	26.3636
28.1015	22.3921	20.5202	22.8011	26.4181
19.308	21.34	27.5704	25.2458	26.398
18.0081	24.3572	31.6861	19.0391	24.4941
18.4306	27.2201	21.83	25.4299	22.6391
21.3248	22.5227	20.6985	24.7934	20.4327
21.2725	23.1476	23.6169	28.0534	26.9227
23.2782	20.8798	20.6251	20.9317	25.1261
28.788	22.9875	26.7112	21.7924	23.7583
32.9529	24.1895	25.86	18.7784	21.094
28.3657	26.4681	24.1446	18.054	24.6157
24.694	24.062	20.2966	24.9016	17.8323
16.2356	23.6916	21.6983	32.6304	23.9117
22.9356	17.8797	25.1464	27.7133	24.6684
20.4094	24.16	24.8848	23.7983	31.9329
18.5181	20.3009	27.8689	27.4018	26.6257
15.2798	21.0607	24.6481	21.7986	25.4472
26.9991	24.2523	23.4616	26.4992	22.1022
23.8614	24.555	28.6044	20.769	24.4197
25.1948	24.458	24.0022	27.0916	26.1646
21.5653	24.6121	20.2845	24.0227	25.2931
25.3653	21.323	14.8271	24.1687	28.0818
18.2265	25.6043	22.3308	21.9359	25.7795
24.126	25.0603	22.4324	23.3535	24.0749
28.6952	17.922	25.4853	29.3069	28.3088
16.6905	19.1798	18.0546	20.637	26.5877
19.7783	14.7532	23.5049	20.1574	20.5787
20.6186	20.7326	25.0171	23.1077	30.9766
19.3741	26.8872	23.0415	27.0083	23.1867
22.8599	25.9857	24.6085	20.7184	24.168
20.4431	25.2877	24.3431	28.4974	22.9779
23.4514	19.4872	18.6928	22.6316	25.0753
19.0501	25.2516	28.2091	26.8694	26.8908
23.3261	21.2294	18.9691	24.6591	22.4067
28.9445	23.3114	22.3632	30.3274	22.9466
25.6209	20.7083	20.1569	28.8614	29.723
26.3478	26.6108	16.5829	23.3737	19.8531
21.7208	28.3337	21.2426	26.0797	21.5085
17.5403	17.8698	25.1617	30.02	30.7074
24.0653	20.4859	25.2376	27.2487	23.0379
23.9577	23.5767	21.1772	30.9601	27.6294
19.5505	20.4133	18.2134	30.4198	25.0034
21.288	16.5918	19.5774	28.1177	23.78
25.9908	26.3768	23.1376	23.9416	20.4213
26.3537	19.6539	25.3305	19.1278	24.3391
	27.7079	26.0438		29.117
	22.152	25.6352		25.8699
				17.7787

## Sheet: i
WT-T7	K_T7
30.7161	27.8578
27.7136	29.0159
33.6733	30.4237
30.469	27.8383
39.5763	29.067
39.3078	36.7832
34.6679	31.6597
33.5367	37.8958
24.7681	33.4334
30.4486	36.519
33.421	31.7749
30.0681	31.8114
32.9668	22.0537
36.4409	26.2604
28.2808	24.147
31.9385	32.2053
33.3927	29.3343
29.6951	21.5177
26.9006	24.0604
28.5045	27.5568
29.7779	35.4411
37.6847	27.5559
29.1463	31.988
25.6208	31.1814
34.9171	22.569
29.5846	27.0691
37.5555	25.6297
27.2273	25.5924
26.9429	27.5749
20.4064	22.707
31.3881	28.9108
26.2189	27.6982
28.1692	28.574
25.3113	27.6209
30.5685	25.3522
35.7545	26.197
32.1434	26.0795
25.7394	31.5499
28.2063	31.4625
33.6132	21.8294
	26.6
	33.7476
	30.4115
	28.914
	31.0893
	34.3374
	22.4385
	34.1627
	22.977
	25.2926
	24.8894
	28.6108
	25.8364
	32.2693
	27.9116
	28.1727
	29.1838
	30.6583
	28.2829
	30.9657
	30.8517
	31.3206
	31.4964
	21.3297

## Sheet: j
con	si2	si3
1	0.415123	0.368758
1	0.596329	0.402498
1	0.266245	0.378424
1	0.343241	0.371002

## Sheet: m
WT0x2DsiCon	WT0x2Dsi2	WT0x2Dsi3	PK0x2DsiCon	PK0x2Dsi2	PK0x2Dsi3
20.1566	28.0538	31.9588	19.0313	18.0853	20.2875
22.0949	31.9889	26.0004	19.6387	21.8841	27.9602
17.0913	30.0483	37.727	19.3437	16.5525	23.4202
24.8208	32.5621	30.1275	26.3868	20.1628	25.1891
31.0939	29.9443	31.7943	26.8864	21.8119	22.5104
30.9544	26.5625	34.5327	21.3904	16.8548	21.0719
27.7246	23.3108	24.3533	20.5426	20.1917	21.2067
21.0681	28.348	26.4658	20.9903	17.7832	18.6152
23.4002	30.3157	29.1699	17.1692	22.7511	20.5408
29.815	28.5719	27.6416	17.4523	19.2037	20.0036
28.3289	36.9993	27.8551	19.8313	23.6335	25.3593
26.4258	32.0519	28.6443	20.1888	21.5394	24.4535
18.8794	32.6639	31.6354	23.352	24.6171	27.0772
21.8635	33.8459	28.3843	19.8839	20.8396	21.1066
23.2902	36.6327	36.5036	20.4833	22.3772	22.1911
23.4706	27.1447	35.3935	27.4185	24.8784	18.9243
28.4593	36.4522	27.5662	26.7086	22.9207	22.2884
30.0616	30.3062	34.1231	26.3113	22.3734	19.1839
25.0779	23.5659	29.7217	20.9321	19.8161	24.4954
28.5343	27.2314	30.5846	17.5997	17.9629	19.9575
22.2148	26.4912	33.1815	19.2419	20.5524	17.046
22.8301	32.9966	27.5917	19.9568	22.9206	17.9541
25.6556	35.0258	32.4334	17.6228	18.8322	17.9877
29.6526	36.6007	26.9393	17.9476	19.1689	20.0274
32.4736	34.8813	26.9447	22.3699	21.6646	19.7298
26.1143	29.6771	27.3078	26.1106	21.3756	24.8232
32.0071	29.696	36.4091	23.0446	21.295	19.4187
29.8118	22.4858	32.0777	27.1952	19.7545	22.0075
25.3825	20.9442	23.2902	24.5227	21.0131	19.2174
32.7139	34.375	22.6486	20.707	21.2879	20.3642
26.2601	24.9043	33.4884	22.3851	19.128	23.8382
27.3308	29.296	28.4385	22.9388	21.9018	25.0904
26.4186	24.0897	27.6906	23.5088	23.381	27.7155
25.3163	27.7977	27.7475	20.6718	18.4178	19.7688
26.1503	21.6279	27.3871	21.8613	18.0965	18.8788
23.7311	26.6835	31.9925	19.0028	24.215	23.3516
26.1608	33.7236	28.7109	26.6437	23.7878	18.3404
29.013	33.3766	40.7605	18.0283	22.4943	19.6687
22.5097	40.8012	28.9317	22.9154	21.3968	19.0037
25.2828	33.7352	29.4586
25.5148	25.6299	28.566
28.0041	22.8246	36.2024
24.1281	25.7548	32.9819
24.7208	23.9725	32.2104
21.8935	23.541	35.1175
23.8055	33.5326	39.8143
20.4927	30.4986	33.3636
24.5866	29.2638	30.2309
31.1923	24.4527	36.6886
24.702	33.6	31.7126
24.9477	20.6816	38.7272
27.5851	29.2779	34.6639
23.2367	31.0925	35.1547
22.6157	30.0039	29.17
25.4632	26.0342	29.5894
29.8401	39.6122	36.1095
25.3548	35.1593	32.1285
17.9437	29.3725	31.1735
25.4473	35.3799	30.8112
27.0949	34.787	30.6113
18.6327	34.2094	31.2216
26.3629	33.153	31.7017
27.3035	32.6613	32.271
24.4622	35.709	28.112
	32.9724	33.6545
	30.0289	31.788
	28.6288	31.7258
	27.298	27.5661
	30.4255	27.2232
	27.0205
