# Supplementary material for: ER proteins decipher the tubulin code to regulate organelle distribution
Source: Nature. 2021 Dec 15;601(7891):132–8. doi: 10.1038/s41586-021-04204-9 (PMC8732269; doi:10.1038/s41586-021-04204-9)
Supplement: Supplementary file 14 — Source Data Extended Data Fig. 8 [file 41586_2021_4204_MOESM14_ESM.xlsx]

## Sheet: c
CC6	CC8	CG3	COK15	COK57	COP43	COP69
29.3929	26.9272	26.2078	21.8165	27.3558	16.798	23.997
35.5272	31.8069	20.6422	21.9269	30.6812	19.1357	20.7651
29.5442	36.9909	27.3962	22.7955	25.263	18.7646	22.9144
25.3974	28.9436	29.53	19.6848	30.1759	21.2682	20.4051
30.5886	28.3342	31.5126	21.7418	18.8953	24.2888	20.6913
21.9457	25.6733	31.5993	20.6892	27.7185	22.2457	24.9298
23.8031	27.3844	27.5322	19.9683	22.863	16.4738	24.8179
22.6289	27.6692	27.8898	22.689	21.5932	28.2942	23.8252
25.0475	29.7285	27.5153	22.6096	22.1438	28.0808	26.4281
23.9997	27.6795	28.4012	22.2934	22.0984	21.0732	21.612
34.4275	27.8925	28.3195	19.4355	28.0311	24.8431	18.5528
34.4007	37.6022	23.6452	19.085	27.2962	21.5946	20.3262
25.2942	26.2899	24.8827	28.8349	25.008	20.9451	20.7667
23.5107	22.7442	25.2379	35.1009	20.7343	25.7282	26.3236
22.4285	22.2877	29.1183	34.2832	20.8857	22.8658	25.9878
26.8578	25.3642	28.0995	38.2034	22.1944	29.9788	22.0982
28.1396	28.6788	26.4664	21.9184	24.257	34.3146	26.1679
23.5605	27.5085	23.649	25.3025	21.7505	22.8599	25.3343
29.8403	29.6433	30.7938	25.8635	19.3333	25.0847	22.2533
31.4828	27.6808	30.0899	22.1821	26.3139	22.3352	24.1685
32.1967	34.1079	34.8491	24.1293	20.404	20.0636	23.1801
31.8223	37.0967	28.0261	27.7615	20.4412	22.6767	21.1748
32.4817	39.2346	29.0986	23.3634	22.1842	24.7022	19.6592
37.6246	27.4665	30.0337	23.2394	22.1864	21.5077	25.2202
35.5268	32.9375	22.6897	19.0922	24.1835	26.7419	27.0224
27.1547	36.552	21.5854	25.7258	25.4426	27.3987	19.1374
22.602	30.8167	30.622	27.9656	20.223	29.0266	21.6245
40.9109	27.3531	26.5543	31.4227	15.9325	26.0573	21.8585
37.1912	28.616	21.622	24.1857	22.4537	17.3455	18.9921
38.6629	34.4727	22.6394	21.8761	21.4197	20.0361	26.4043
36.7727	29.7712	27.7227	24.0794	26.5433	23.7855	24.8067
39.89	27.5286	27.3219	21.9401	21.1866	19.9895	24.4678
31.8406	29.2758	29.662	24.7951	23.0329	24.1854	20.896
33.9743	26.7995	26.3448	25.021	20.6176	25.0748	20.1442
29.891	29.8642	27.7506	27.5777	18.1849	22.9438	24.8669
32.5142	37.1293	24.4894	22.3618	19.6949	21.7172	22.2191
31.3456	31.9229	26.1509	25.6397	22.4557	29.0658	20.1122
35.9757	40.3872	22.0621	26.9087	24.7006	27.2344	27.9413
33.9252	35.7536	28.5231	25.0122	21.6547	27.0366	28.148
31.6084	32.0222	22.0496	25.1395	19.2569	23.368	29.8165
22.0531	25.9765	29.8525	20.744	21.0201	22.5218	23.5432
28.412	27.9184	29.9048	28.2559	23.8947	25.5722	19.0546
32.1906	28.5422	27.6391	21.3448	24.6517	24.6351	16.7603
35.5106	21.1544	19.5307	23.0356	20.0695	23.4125	21.8058
29.1973	29.3256	22.2338	25.3366	27.3925	18.9976	21.474
26.4683	30.845	22.7117	24.2764	25.2672	23.212	17.8293
37.2904	27.5052	26.2224	23.1637	19.381	18.9867	31.0239
33.4183	27.5317	25.4786	18.5866	25.1234	22.7232	29.5255
23.9199	25.2379	25.7754	19.7647	21.8147	24.2611	21.3539
22.6068	31.5788	27.5312	16.7421	19.4496	27.6172	25.992
24.608	31.2991	28.523	25.9042	25.2006	23.3599	29.5299
24.2689	25.3883	25.393	22.4835		21.7858	19.829
26.5032	21.5532	20.1207	26.9689		17.0726	21.9854
24.6776	25.7998	22.4342	27.5816		18.5046	23.2263
26.8037	27.1135	23.8488	25.433		22.2485	22.3821
28.1263	27.7517	24.5682	16.0419		21.1927	21.0168
25.5423	22.8197	24.8937	25.1719		21.4804	21.7102
26.1192	33.0961	25.4745	23.7848		22.9889	17.9639
24.718		26.4668	22.9024		22.052	22.0355
33.2734		32.2357	23.0644		23.4773	24.1052
			20.0133		19.1979	19.6813
			22.1079		18.9142	24.3618
			24.3716		26.5492	20.8074
			20.0277		23.123	23.9383
			19.3578		17.3745	31.4655
			27.1934		21.1818	34.5326
			27.9615		20.757	25.3105
			17.4361		18.1561	28.3649
			21.6303		20.8664	24.4332
			22.7921		24.6782	27.2136
			21.7845		23.8305	21.9316
			21.81		24.2007	28.0607
			22.1458		26.1556	26.0818
			25.9078		24.1897	23.6274
			24.3412		23.7229	28.2771
			18.5612		23.0883	28.333
			18.087		21.9097	22.8773
			18.2285		23.5091	23.428
			25.8013		24.2599	20.0093
			17.9577		22.4247	21.3836
			23.0206		27.5142	25.2165
			21.735		20.9397	22.1248
			24.3543		25.4294	18.33
			19.939		25.4337	29.4004
			20.7286		19.9327	21.8661
			22.1134		27.1779	22.5901
			22.2158		22.3499	29.7584
			24.5909		23.2982	24.1815
			22.3668		23.4562
			18.6711		20.0249
			21.764		24.5798
			22.0867		17.4893
			20.7834		20.5282
			21.4691		25.964
			21.2635		22.4672
			25.4376		20.5889

## Sheet: d
CC6	CC8	CG3	COK15	COK57	COP4	COP43	COP69
0.526316	0.195294	0.370761	0.412293	0.237474	0.59945	0.542889	0.442311
0.342834	0.470009	0.536541	0.521281	0.461318	0.306916	0.490224	0.527412
0.465635	0.493827	0.490382	0.3666	0.549919	0.454858	0.568811	0.496457
0.578246	0.676373	0.331085	0.324455	0.410315	0.641681	0.542708	0.388169
0.694769	0.487674	0.460977	0.308986	0.512115	0.539092	0.276442	0.608693
0.250081	0.540189	0.387677	0.368932	0.209953	0.44104	0.556948	0.463613
0.439367	0.641115	0.363631	0.504078	0.47657	0.425585	0.635797	0.46715
0.485804	0.337755	0.345155	0.446169	0.413977	0.506188	0.395797	0.17209
0.477577	0.269083	0.471294	0.331542	0.582637	0.390723	0.580935	0.524417
0.405452	0.436267	0.624166	0.412649	0.572233	0.547803	0.497128	0.50689
0.515619	0.258508	0.422849	0.360278	0.419055	0.573685	0.56408	0.622004
0.361349	0.506764	0.364631	0.230578	0.708357	0.518087	0.628157	0.470242
0.367041	0.506539	0.651359	0.21043	0.383125	0.408772	0.500406	0.458466
0.523164	0.43372	0.59517	0.390373	0.651033	0.461295	0.458901	0.447277
0.49225	0.520439	0.592524	0.313818	0.483775	0.477994	0.487775	0.560815
0.45179	0.449315	0.614511	0.29757	0.424913	0.182114	0.598724	0.489016
0.398209	0.664608	0.391676	0.4855	0.623789	0.509487	0.46393	0.42896
0.399658	0.600572	0.592334	0.332738	0.513377	0.555338	0.404881	0.391687
0.458758	0.538008	0.536779	0.338144	0.453927	0.27435	0.318894	0.428205
0.497469	0.511425	0.271184	0.516844	0.380401	0.502704	0.279777	0.533426
0.623242	0.375041	0.535987	0.324178	0.201962	0.476895	0.514091	0.604098
0.488492	0.366192	0.192988	0.57802	0.482092	0.581409	0.517411	0.593156
0.517526	0.488015	0.450368	0.35258	0.509105	0.601664	0.392678	0.536271
0.610737	0.331919	0.402236	0.665107	0.582331	0.547924	0.533374	0.582134
0.475473	0.25538	0.488507	0.35703	0.52481	0.52781	0.349405	0.514035
0.387602	0.52242	0.418505	0.293837	0.592725	0.526006	0.414976	0.571658
0.385626	0.300396	0.580547	0.374496	0.468106	0.571488	0.510437	0.564154
0.319868	0.447691	0.517584	0.536423	0.606599	0.575493	0.683382	0.600719
0.432164	0.345568	0.532151	0.530986	0.583256	0.638686	0.602343	0.590197
0.426353	0.437785	0.610337	0.37601	0.635018	0.490387	0.716367	0.562193
0.616455	0.554078	0.42576	0.437527	0.259245	0.532755	0.377895	0.547529
0.524146	0.373279	0.317547	0.238025	0.604448	0.503219	0.407036	0.496575
0.411212	0.461199	0.458056	0.49023	0.484385	0.393047	0.440717	0.594286
0.431171	0.396269	0.640288	0.63907	0.686135	0.298083	0.548249	0.446378
0.483641	0.445941	0.601218	0.682976	0.605377	0.564601	0.455021	0.43455
0.535247	0.588177	0.399382	0.476473	0.671672	0.428925	0.489817	0.385238
0.326021	0.513639	0.497109	0.581328	0.17597	0.46762	0.512213	0.622139
0.387047	0.372482	0.598011	0.157796	0.571822	0.547468	0.425651	0.429697
0.492538	0.450284	0.504894	0.44686	0.496121	0.647022	0.491642	0.519491
0.456265	0.426188	0.590366	0.441904	0.279705	0.222546	0.283322	0.528038
0.437097	0.46181	0.494975	0.459876	0.55334	0.514836	0.556269	0.474112
0.418674	0.457124	0.332417	0.298395	0.437761	0.45245	0.622506	0.667481
0.487173	0.425682	0.466334	0.27565	0.771019	0.494136	0.624173	0.677957
0.417407	0.263121	0.51132	0.417089	0.281051	0.641311	0.576805	0.329499
0.141893	0.460045	0.382788	0.402514	0.346516	0.401554	0.6347	0.621709
0.419872	0.440065	0.466604	0.350678	0.319914	0.570033	0.395811	0.43422
0.305552	0.409655	0.381955	0.21494	0.424397	0.54348	0.543459	0.553647
0.289674	0.512867	0.338189	0.550169	0.46048	0.553683	0.67565	0.440883
0.372535	0.301129	0.591514	0.517785	0.396952	0.664353	0.584312	0.57571
0.354581	0.376381	0.599766	0.49701	0.394872	0.519708	0.542098	0.502233
0.344849	0.490003	0.524119	0.189287	0.367641	0.560605	0.520197	0.510135
0.421859	0.399841	0.497278	0.528991		0.570114	0.408156	0.634653
0.427795	0.486532	0.636521	0.520869		0.690452	0.724793	0.591086
0.306148	0.558015	0.552634	0.414192		0.650043	0.587371	0.5204
0.404558	0.52175	0.3212	0.480582		0.625764	0.564416	0.485374
0.290388	0.524467	0.332464	0.429653		0.432714	0.611339	0.559349
0.503796	0.539522	0.478739	0.490031		0.555872	0.504168	0.602236
0.361495	0.436432	0.298804	0.555314			0.433955	0.436867
0.32816		0.29372	0.592244			0.589889	0.721171
0.259521		0.535278	0.382205			0.517449	0.539915
			0.417433			0.586555	0.513748
			0.435896			0.724241	0.589514
			0.54862			0.468404	0.355748
			0.505104			0.544749	0.371039
			0.521003			0.56547	0.319486
			0.466181			0.528713	0.375099
			0.528602			0.637363	0.458392
			0.141567			0.498927	0.402879
			0.595907			0.612984	0.521421
			0.577315			0.382182	0.530065
			0.524077			0.516867	0.462
			0.451887			0.565093	0.521499
			0.578294			0.350376	0.511852
			0.525136			0.541972	0.417599
			0.487263			0.44357	0.450016
			0.517868			0.537766	0.483007
			0.619239			0.553195	0.344722
			0.511804			0.586828	0.50843
			0.714851			0.6323	0.526795
			0.477422			0.527155	0.573449
			0.557658			0.577823	0.5276
			0.661463			0.625705	0.549938
			0.590022			0.575369	0.62117
			0.250231			0.368034	0.334921
			0.611073			0.590028	0.60078
			0.475143			0.47244	0.627389
			0.475897			0.4925	0.611613
			0.528727			0.278013	0.551445
			0.414226			0.598801
			0.403121			0.546006
			0.423564			0.547577
			0.403653			0.487865
			0.557222			0.568079
			0.523237			0.597735
			0.55362			0.639555
			0.497208			0.444527

## Sheet: g
Vector	C5	C6	P_C6	P_Con
22.7637	17.9432	23.0266	28.3316	18.534
23.7261	33.5976	25.4615	19.0855	16.4557
23.7027	16.6858	28.7193	28.0241	18.62
22.1744	29.9685	18.6065	25.4419	20.825
22.3657	33.3239	27.5422	24.7461	19.9437
28.673	33.7964	17.2612	18.6727	22.0597
28.3696	20.0904	17.8144	21.2157	23.1568
26.9229	24.2353	25.3719	18.1137	23.8247
25.8411	23.6593	25.3348	23.6061	20.0012
22.5639	26.5585	20.1052	22.5862	21.6102
23.9003	25.7088	22.5418	23.9162	21.6651
23.9225	19.0498	19.1215	20.7813	21.2655
18.249	23.0795	27.644	21.3665	22.7163
21.7435	25.7524	25.9793	23.2085	22.947
25.1554	20.5779	22.721	19.8344	23.9002
24.9227	28.6181	25.4976	23.7847	18.9336
21.3985	32.2969	24.6017	22.9091	20.8902
29.6552	27.7554	27.7427	16.8874	21.3855
25.3986	27.8894	26.6709	20.7625	23.2645
24.687	27.0202	17.2317	21.2896	17.386
20.8966	21.1936	28.6092	24.2278	23.3335
24.0687	17.1549	30.492	22.871	21.9724
19.2157	29.0055	21.343	23.1128	21.4504
23.0267	21.5114	22.8821	18.6607	15.4522
26.0262	25.918	23.6769	24.8691	27.7248
26.5354	20.5284	18.2011	21.61	19.3243
20.0244	22.1028	24.6953	23.8649	17.8393
22.8629	27.2081	21.8558	23.9955	22.6331
24.8836	23.6608	22.1069	26.5366	27.1352
29.1111	22.9353	19.8565	21.9473	21.0046
24.8832	24.859	25.7994	18.3589	22.8106
37.6469	21.9437	21.6394	18.5671	16.4219
35.1338	20.1357	23.5643	23.0648	19.6317
22.1487	31.374	27.6911	24.0601	19.0743
25.7494	25.3226	22.3984	24.3674	21.9776
27.6789	22.8469	22.8016	21.4495	22.7126
26.7801	22.6437	18.5189	21.3177	19.9055
20.9596	32.5329	24.145	20.6341	19.5557
	23.8818	24.729	20.7244	24.452
	24.2988	19.955	22.2797
	20.3371	24.6698
	21.6615	21.0645
	23.8949	16.2034
	29.4052	19.5808
	30.1891
	25.6614
	26.3558
	20.604
	23.0747
	28.0151
	23.5101

## Sheet: h
Vector	C5	C6	P_C6	P_Con
0.545466	0.406573	0.43406	0.545559	0.535113
0.282542	0.362447	0.468374	0.555565	0.370705
0.421291	0.537445	0.431813	0.448816	0.590133
0.503823	0.346566	0.577956	0.397329	0.535281
0.502207	0.145969	0.406912	0.434718	0.572564
0.460774	0.453963	0.629185	0.320367	0.570123
0.188222	0.127481	0.622857	0.546866	0.525506
0.311354	0.504208	0.319995	0.495457	0.564164
0.505698	0.479494	0.573138	0.509236	0.66517
0.551532	0.515858	0.595527	0.562839	0.77379
0.525131	0.387394	0.516647	0.598086	0.553547
0.305737	0.23344	0.434066	0.710035	0.484013
0.48534	0.398999	0.50323	0.278091	0.63847
0.398725	0.20405	0.566996	0.33423	0.424351
0.332758	0.244609	0.474693	0.390339	0.496999
0.203555	0.387581	0.429094	0.485421	0.611493
0.350569	0.499755	0.330555	0.487936	0.330854
0.561993	0.402538	0.551624	0.684575	0.46133
0.271341	0.613487	0.543608	0.417966	0.422837
0.388195	0.527824	0.52672	0.419517	0.404149
0.369362	0.229314	0.529602	0.292604	0.753409
0.612691	0.3825	0.484127	0.453431	0.472746
0.427228	0.152166	0.620295	0.44866	0.418483
0.354116	0.629353	0.577106	0.600216	0.139371
0.568629	0.599307	0.373717	0.677696	0.35794
0.538143	0.250783	0.561294	0.679523	0.505004
0.321128	0.499575	0.350819	0.631175	0.501635
0.572435	0.409974	0.42286	0.303058	0.608328
0.528437	0.271695	0.318891	0.51484	0.498932
0.310314	0.494883	0.593243	0.762815	0.624527
0.34082	0.673701	0.489783	0.690124	0.654195
0.470164	0.433391	0.530905	0.561486	0.488478
0.506516	0.489456	0.420488	0.403492	0.450175
0.26756	0.499377	0.438953	0.438465	0.471403
0.513928	0.283416	0.49076	0.672617	0.358741
0.542416	0.144092	0.610434	0.459047	0.494651
0.530951	0.458126	0.581375	0.686792	0.359213
0.362995	0.442793	0.309946	0.618178	0.553443
0.542283	0.659591	0.511152	0.592512	0.39435
	0.374401	0.480971	0.627087	0.436564
	0.401037	0.656109	0.578549
	0.247666	0.292758
	0.245584	0.557304
	0.161139	0.712966
	0.666786	0.590975
	0.151343
	0.604558
	0.472712
	0.228089
