# Supplementary material for: ER proteins decipher the tubulin code to regulate organelle distribution
Source: Nature. 2021 Dec 15;601(7891):132–8. doi: 10.1038/s41586-021-04204-9 (PMC8732269; doi:10.1038/s41586-021-04204-9)
Supplement: Supplementary file 15 — Source Data Extended Data Fig. 9 [file 41586_2021_4204_MOESM15_ESM.xlsx]

## Sheet: c
mito					LD	CK	K	WT		Peroxisome					Autophagosome				Golgi				Lysosome
C	CK	K	WT		C	38.1464	37.2538	35.6285		C	CK	K	WT		WT	Climp63 KO	KTN1 KO		WT	Climp63 KO	KTN1 KO		WT	Climp63 KO	KTN1 KO
29.4101	30.938	28.8993	27.0199		29.9161	39.0005	41.7897	36.3808		27.7243	38.7597	38.3548	26.2553		32.9585	41.0975	35.8394		25.8513	26.798	27.2963		28.6343	31.6196	27.9764
31.2004	31.3562	32.796	19.3901		42.2453	39.5012	37.1692	33.9449		25.0957	39.3617	29.2481	22.445		31.0545	33.348	38.9795		24.1892	25.1623	21.6263		29.7433	35.0412	31.7755
30.98	34.0815	37.5218	30.6048		29.9741	34.4603	30.7561	32.5703		31.9754	41.5913	30.4916	34.6453		35.6661	36.3348	37.6761		17.8359	28.0959	32.4974		27.9288	34.9632	31.0917
26.6972	31.0894	36.1004	40.4891		38.9526	33.0038	37.9497	31.9541		37.3939	38.7623	31.0058	30.492		35.8023	40.8469	36.4201		25.9407	28.0176	24.1169		29.9927	28.6762	28.993
34.5478	38.2074	30.561	29.8658		41.408	39.4879	33.0475	34.7888		39.2251	36.1615	34.7899	36.3351		39.5737	33.0834	34.103		19.9685	37.4291	30.8048		31.9619	28.4686	29.2777
31.0316	25.3632	34.614	25.3734		39.2198	38.4434	35.0928	27.9429		33.8448	40.0952	33.6861	34.528		32.1301	39.4267	44.4695		18.6229	19.8576	34.2193		22.94	33.8224	32.8899
32.8948	29.5952	34.4687	21.6213		36.1272	33.51	35.8744	30.163		32.5608	28.4964	35.2034	28.1379		34.5235	39.3734	40.1973		22.0586	27.1114	24.1881		24.098	23.8059	30.1171
25.1475	33.3112	37.5143	31.5141		27.6105	38.5926	32.9942	35.2861		30.2147	35.3066	38.7755	23.375		34.6368	38.0722	38.6711		23.0813	26.0101	22.0218		28.8035	30.7354	29.7598
32.9964	38.5577	25.8337	30.1147		31.6136	32.816	36.6385	43.824		30.1407	37.6443	37.0107	32.8838		37.8949	40.1781	35.5176		26.501	22.0649	19.9675		27.0425	30.3456	32.1835
25.7923	27.6977	32.8093	24.8045		40.0075	33.7492	38.1063	38.3381		32.7435	41.0791	35.4788	38.4973		33.8735	39.0453	31.5398		18.9594	24.1779	25.1052		25.4397	29.0618	40.4437
25.6143	36.4491	32.0573	32.1324		40.0055	31.3394	39.8718	28.9473		35.2998	40.1378	35.3666	34.359		32.2614	33.9673	36.9069		19.3372	27.8259	28.08		26.5649	31.2993	30.7476
27.7701	35.4677	31.3805	30.727		42.9426	37.8764	39.9638	34.2895		30.1574	37.5767	36.3606	30.1885		37.3462	37.8472	33.7838		20.012	26.8628	29.5019		22.9536	27.204	28.3639
26.2086	30.1213	28.0771	22.8033		39.6373	40.8146	37.3083	37.1732		33.8219	36.637	32.8188	36.0999		36.4265	40.8713	40.011		20.7989	22.0693	26.1607		25.0913	31.2458	22.6362
31.6214	33.9919	25.717	26.6223		40.5067	40.6829	36.232	28.4004		36.1655	37.1402	32.1556	29.9183		32.7761	38.5344	38.999		21.0386	26.5815	23.0671		26.7178	27.0086	26.3768
28.3161	41.5197	31.2562	25.0674		39.4523	43.1775	34.2752	33.0623		40.6478	39.5411	35.0388	43.0766		34.7323	36.3648	37.3578		28.2337	17.4013	28.6571		30.2067	28.9945	29.2635
34.7191	35.9171	32.9701	24.5688		37.17	34.0651	37.5752	35.4026		33.7828	37.1583	36.4015	33.1337		35.7216	37.1237	38.9903		17.4303	26.4034	30.1033		26.573	28.389	25.7219
29.25	26.4406	25.9582	25.6251		35.0268	39.5344	33.3774	33.0761		37.2105	36.9536	38.1181	28.2243		32.6739	39.7224	40.1784		23.144	26.0044	25.8799		30.3312	23.955	31.6269
31.6684	32.941	33.1069	29.1803		32.7693	39.4607	36.4968	34.2922		34.3255	35.7944	34.5474	30.1534		37.5882	36.663	33.7094		26.9715	16.5736	26.9341		27.1034	26.6747	29.1584
19.9874	33.9401	30.7077	34.3619		33.0903	37.4419	30.2751	32.3131		32.0343	41.1922	41.8772	29.6869		32.9382	35.0387	37.6644		27.9756	37.68	25.1091		27.9612	30.0203	30.3201
27.085	35.0288	30.7677	27.258		38.1358	37.1453	32.8117	31.7914		36.5049	42.2122	35.6549	40.0061		34.1108	38.4372	36.978		27.6498	24.7752	33.9621		27.0847	30.7583	29.3427
30.2483	23.4651	26.1586	19.4275		37.7277	44.573	38.5056	39.0944		32.8061	37.27	39.7722	28.8055		35.8402	36.7758	37.6459		14.4832	28.0197	27.314		26.4285	36.2549	26.8541
33.5603	33.2208	30.1258	24.2946		36.9396	34.757	37.4297	37.5096		34.7285	38.552	33.1136	37.5901		34.1142	35.8013	37.5227		29.2878	32.8293	24.8459		27.0848	31.488	26.0244
38.7641	42.4208	33.3781	26.0625		33.8688	40.6546	38.0246	29.0395		36.8354	42.479	28.5732	25.448		31.9738	37.1582	36.1492		26.2648	29.5222	22.2837		24.0405	30.6795	34.1114
31.7471	40.7241	30.2983	26.7502		35.8722	40.7089	36.3713	32.8754		40.0225	46.8779	35.628	28.8914		36.2552	37.2479	39.6095		22.2201	22.593	29.1651		29.2408	29.2299	28.7823
28.7559	34.3283	37.3659	20.9562		31.5164	32.7867	38.8539	30.2506		32.2785	39.3751	33.5024	26.7659		33.8592	33.6559	40.4905		22.5622	25.0171	26.4683		29.8098	24.9992	31.2593
30.1344	37.3555	29.3807	29.6936		31.2284	39.3317	30.3578	25.7004		38.054	43.8175	41.4864	30.1668		35.2088	36.4215	36.3589		30.7691	33.609	31.4936		27.0487	29.2731	27.1761
33.1301	41.8045	31.817	26.3347		38.2629	39.038	31.4005	33.8055		34.0266	38.7541	42.2983	26.2182		36.7474	40.9472	38.3837		25.6821	31.6724	35.0266		29.2222	30.3231	28.4775
28.233	38.5161	31.4238	30.0566		32.9139	37.2203	42.3037	35.0984		37.8616	30.8406	39.4797	23.695		34.4942	37.1473	36.1501		20.8527	24.0043	36.9342		29.1373	28.5412	30.8347
34.7627	27.426	33.0278	28.5504		34.7616	35.9879	41.2964	32.3504		38.7359	32.0547	43.5479	29.9099		35.5517	37.2627	37.7874		28.6417	20.817	22.2068		28.135	35.1157	32.7702
37.665	36.7896	22.4066	22.4407		32.1893	38.1182	37.085	32.7794		38.7884	34.4433	39.8826	30.653		33.3763	39.2725	38.2406						30.5701	30.7456	33.0101
27.3753	38.0051				40.7435	39.7002	44.0531	34.3872		33.9741	35.8492	35.3376
	36.3183				39.1869	33.3474	39.97	37.041			38.5546
	26.7088				37.4788	32.717	38.9701	39.1733			39.6171
	44.936				45.9988	33.2523	35.7386	34.6659			36.9815
	28.5867				34.9584	38.2986	34.2924	30.1668			35.9717
	31.1952				38.0893	32.4434	35.3883	39.3382			37.588
	28.4419				38.6088	33.976	32.686	29.9886			37.7842
	33.9396				38.2837	34.3906	41.4819	41.7573			38.0287
	34.9306				37.7918	35.2693	32.3983	31.2434			44.7046
	21.7121				46.0915	39.0465	38.0615	44.7194			45.6107
	33.2071				37.0032	42.6759	29.1678	35.4578			43.0098
	35.4637				41.2776	44.7998	31.6015	41.3576			40.5363
	23.3981				35.6974	41.4063	30.5363	19.7851			42.0948
	34.0449				37.0287	40.5958	32.7101	28.7331			44.8837
	37.1766				32.0139	34.5259	35.2381	27.0507			37.0528
	41.5377				37.4393	38.3911	34.895	28.2188			40.4115
					42.351		39.4316	36.1733
					40.7431		39.735	32.6003
					38.1016		31.9497	23.3362
					47.3991		29.2473	32.1481
					35.0922		34.392	31.672
					45.5536		31.9963	34.6635
					37.4355		42.3228	34.0885
					34.0914		37.7477	42.3304
					40.3401		28.5788	42.6369
					40.4531		36.5663	35.5637
					37.2564		31.8026	28.1157
					33.1683		30.0284	40.5532
					31.8645		37.0647	29.8757
					40.9277		37.448	38.8223
					44.4623		29.6058	37.8893
					37.9645		39.6413	36.3071
					37.2897		38.6939	28.566
					44.63		31.7827	33.7868
					41.9841		39.8773	28.963
					31.4572		32.327	28.4725
					40.9405		33.697	27.7143
					27.8264		34.4947	34.4883
					31.5348		32.6969	33.7251
					38.7431		35.6157	29.2075
					33.6194		32.9211	40.8218
					43.3211		30.6917	36.2056
					33.4254		34.5811	32.0281
					43.5402		36.816	32.0064
					31.4122		36.3326	36.2458
					36.6419		40.8505	25.2738
					39.4132		33.0553	30.2548
					37.6207		36.1766	28.0023
					33.367		38.657	28.2885
					40.5479		42.0348	34.5755
					38.1304		41.9914	38.7774
					32.3219		34.6538	39.1568
					40.5556		39.8151	32.3432
					37.7867		35.207
					27.755		35.7509
					35.7792		32.5581
							28.3066

## Sheet: d
mito			LD			autophagosome			lysosome			Golgi			Peroxisome
p180 KO	WT		WT	p180 KO		WT	p180 KO		WT	p180 KO		WT	p180 KO		WT	p180 KO
0.718393	0.520872		0.514985	0.628762		0.365055	0.227123		0.316528	0.38894		0.289636	0.580823		0.222951	0.179113
0.601174	0.455166		0.400393	0.562311		0.329389	0.269019		0.491376	0.464275		0.200065	0.285039		0.24115	0.199087
0.719538	0.588207		0.55665	0.473487		0.202544	0.368968		0.343697	0.485204		0.501501	0.281136		0.315203	0.175779
0.602269	0.510291		0.476379	0.592476		0.279691	0.246635		0.527845	0.502015		0.445367	0.501723		0.149417	0.164372
0.519737	0.486653		0.561077	0.336108		0.295527	0.296819		0.442971	0.655432		0.323589	0.314909		0.418071	0.280424
0.686705	0.306158		0.416487	0.601162		0.215973	0.386624		0.294918	0.675583		0.411458	0.367425		0.376678	0.168651
0.295758	0.431582		0.741088	0.759363		0.289268	0.6011		0.514967	0.583425		0.463685	0.562028		0.181205	0.546641
0.720488	0.735887		0.519258	0.642046		0.446687	0.281189		0.624627	0.348801		0.237367	0.414638		0.130212	0.217039
0.766418	0.521459		0.505038	0.5602		0.251509	0.183855		0.298836	0.335717		0.454504	0.297443		0.11976	0.295098
0.386358	0.30342		0.490076	0.502737		0.252003	0.357115		0.254724	0.446098		0.421866	0.603955		0.226786	0.256917
0.722376	0.594118		0.678163	0.707161		0.225252	0.259388		0.48668	0.339475		0.535759	0.579269		0.125646	0.302957
0.735805	0.349212		0.36538	0.459484		0.167515	0.206329		0.472996	0.206502		0.4758	0.617356		0.161084	0.233313
0.308991	0.240923		0.635336	0.492937		0.310419	0.334545		0.277939	0.523827		0.350627	0.597698		0.164016	0.270783
0.347369	0.513105		0.822995	0.431434		0.27442	0.207256		0.228002	0.698925		0.304689	0.49781		0.216786	0.220455
0.511901	0.335273		0.597563	0.679006		0.268929	0.148175		0.27628	0.617667		0.319161	0.648323		0.148525	0.207417
0.810701	0.575259		0.359037	0.417371		0.148217	0.304774		0.38137	0.666736		0.241338	0.591142		0.23402	0.178543
0.635869	0.653012		0.35798	0.44617		0.270007	0.366051		0.430195	0.304532		0.387202	0.550102		0.223357	0.172179
0.262556	0.356954		0.321014	0.438601		0.217627	0.305495		0.328113	0.582456		0.490004	0.353476		0.105344	0.184572
0.830019	0.323086		0.422723	0.432974		0.226266	0.4353		0.493939	0.626158		0.4454	0.348401		0.324588	0.602195
0.852394	0.550142		0.516676	0.821955		0.294871	0.332195		0.325149	0.331824		0.487692	0.383654		0.149549	0.235031
0.734284	0.59863		0.658015	0.84805		0.226165	0.313282		0.584423	0.335295		0.546649	0.617904		0.150213	0.222716
0.807455	0.297312		0.602667	0.612963		0.380454	0.45778		0.436897	0.580526		0.355786	0.60974		0.234254	0.24102
0.344614	0.460566		0.593966	0.601784		0.32474	0.374874		0.430888	0.441959		0.302025	0.384117		0.120878	0.155562
0.864271	0.383395		0.574603	0.690948		0.308856	0.323261		0.347708	0.40463		0.363772	0.570634		0.319087	0.323117
0.491388	0.474338		0.473687	0.620258		0.237417	0.328731		0.685762	0.277693		0.604722	0.439806		0.127378	0.261467
0.845484	0.426823		0.557211	0.527426		0.12753	0.29332		0.37803	0.635843		0.374307	0.427658		0.097736	0.364928
0.338825	0.341019		0.360998	0.556712		0.225851	0.219082		0.475783	0.544338		0.67678	0.689035		0.106064	0.233969
0.844136	0.618865		0.435814	0.560616		0.290295	0.224111		0.423119	0.482326		0.651625	0.579486		0.312483	0.180723
0.752904	0.588838		0.6442	0.465213		0.180398	0.420377		0.266104	0.348552		0.311109	0.649972		0.163132	0.115974
0.66777	0.512306		0.655725	0.692213		0.325242	0.260099		0.433528	0.48335			0.47649		0.209823	0.191358
0.357964	0.324102		0.644512	0.719162									0.476554
0.530013	0.332325		0.566092	0.59067
0.617155	0.290991		0.493662	0.696644
0.249011	0.604865		0.720469	0.46681
0.699269	0.377704		0.329519	0.480717
0.701359	0.569922		0.613068	0.733834
0.78827	0.551938		0.529368	0.426959
0.625051	0.727529		0.414789	0.457198
0.700334	0.245291		0.612322	0.506447
0.557194	0.673718		0.524798	0.55331
0.673382	0.368899		0.541891	0.683772
0.297248	0.269482		0.601969	0.481863
0.800562	0.336659		0.530915	0.334243
0.592795	0.531458		0.504241	0.516928
0.587488	0.639372		0.414698	0.763692
0.854284	0.516498		0.538504	0.553615
0.85645			0.484455	0.5693
0.824533			0.329856	0.271851
0.397359			0.591041	0.468613
0.614304				0.16981
0.695437

## Sheet: e
WT_Vec	WT_CCP1	PK1_Vec	PK1_CCP1
24.9567	35.2905	27.227	27.6133
33.5116	30.7604	23.0683	30.2721
28.2048	30.8642	29.5487	34.8515
37.0238	35.2093	29.8916	32.2861
25.1066	29.2913	29.7326	30.4611
33.4571	33.5416	31.6878	27.5121
28.7859	26.1005	29.319	36.1238
31.6073	33.44	32.0412	37.0862
33.0855	34.3742	23.1838	31.3169
31.2385	36.9407	25.8542	24.7598
23.67	34.8158	25.8054	28.9837
27.6518	37.6152	27.1254	26.6369
28.6941	33.4406	23.07	26.8859
29.1865	23.5271	21.8148	28.4523
28.6444	35.5392	30.1623	21.0272
24.8853	34.2259	24.5972	32.7979
27.8943	30.0763	32.191	25.8005
33.8948	30.4344	28.4341	28.7654
32.6452	31.7728	30.2438	30.7423
27.3345	39.3504	25.496	29.7112
30.036	26.4441	27.3868	27.3244
28.494	38.5485	29.5825	30.3138
26.5389	35.9333	32.014	27.8615
31.7797	34.697	24.5536	25.2099
29.6266	33.6933	24.12	27.3615
28.5269	36.3774	24.0192	22.1487
28.805	36.7704	28.9641	26.2288
28.377	37.1048	28.1783	40.2993
25.6374	32.7496	23.3981	32.3217
27.816	31.1671	24.2618	24.4341
29.0424	36.5892	27.4554	26.677
28.4657	32.6859	30.5416	30.8111
	34.8632	37.9252	32.2044
	36.3756	27.8834	23.7146
	30.4785	34.435	25.7644
	31.2519	29.8804	30.4309
			33.4836

## Sheet: f
WT_Vec	WT_CCP1	PK1_Vec	PK1_CCP1
30.0252	34.129	31.4058	29.562
29.5075	28.1718	24.8113	31.252
26.0742	27.4935	24.7324	32.7237
34.9243	34.6646	23.4095	34.533
28.5618	25.7151	21.3578	32.4861
33.7612	24.3598	27.4773	23.9759
32.0907	23.163	22.9889	33.0882
25.7629	27.6869	27.0203	34.8915
34.4354	31.8624	26.2198	29.3309
29.7244	28.1605	21.6303	20.5821
25.7308	31.9802	23.7923	29.1132
23.3039	28.7193	25.3837	26.7058
25.4482	30.5987	27.0498	28.2425
27.9964	27.3958	25.6625	33.6474
24.9327	32.9149	22.9737	21.2745
24.9742	34.0303	27.2592	29.972
24.3921	25.7662	28.5941	24.7897
35.9422	38.1035	24.0223	27.0139
32.9472	26.7563	22.2779	23.2741
27.8386	31.8851	21.8963	24.6615
27.7694	31.0033	24.4385	24.9533
28.2846	32.4828	21.5337	25.4145
25.4611	32.9585	28.5861	26.7199
29.3442	26.903	25.8597	23.8402
21.2318	37.8304	24.8318	26.4393
31.7398	29.9941	19.2047	22.8255
22.727	30.5998	26.0014	23.4507
28.7734	27.6243	26.2142	32.1762
26.643	30.2903	22.737	27.139
29.7252	34.0474	26.753	22.8401
30.7239	33.9147	26.9013	31.6442
26.6101	31.4167	29.345	27.5615
	28.0751	38.3647	26.9663
	27.9128	32.1177	20.8715
	29.2452	37.0069	25.6575
	29.4289	26.8758	30.5672
			23.2203

## Sheet: g
			WT_Con	WT_C1	PK1_Con	PK1_C1
			28.3865	36.3516	30.279	22.1891
			29.386	34.3356	25.9805	30.6121
			23.6609	33.5317	22.9505	26.796
			30.1073	29.815	24.9289	27.4625
			22.9725	26.8712	30.5522	30.8298
			31.5041	27.7663	25.7341	30.6228
			29.5264	31.8469	23.8508	28.2669
			31.6238	31.19	24.6303	27.5116
			25.5387	30.4569	28.106	29.9271
			27.158	33.7861	22.0288	28.0456
			31.4231	31.9363	22.1179	24.8341
			29.0932	34.4618	24.6887	30.1628
			36.641	28.3115	31.6227	27.2209
			30.7413	37.0406	28.0843	29.7141
			29.2972	32.8197	20.4884	23.0835
			29.5896	30.8621	31.6136	29.7879
			25.5388	32.6122	29.8337	30.6256
			21.6588	30.9732	26.8794	30.3262
			33.3311	32.7858	19.7767	28.1364
			23.9906	31.2405	26.0243	28.4992
			29.6679	33.627	30.7899	28.6096
			27.7283	32.3527	26.0636	27.4773
			20.191	27.7148	35.4117	28.2819
			27.8392	28.5335	24.4181	22.5739
			25.8461	36.2307	22.1505	25.8231
			30.3002	40.9643	28.8234	26.9043
			25.854	36.8545	24.1936	22.3911
			23.559	40.1187	27.2137	28.9683
			31.7915	37.4538	21.362	30.9576
			28.5241	32.5555	23.2744	26.5659
			32.6194	35.8407	26.2085	32.2666
			27.3495	38.3338	32.6282	23.3633
			22.0881	35.036	30.1164	26.1576
			24.8465	36.6131	21.372	27.5708
			31.2487	39.4183	22.4895	30.7967
			29.2115	32.8293	24.9628	25.817
			30.0304	28.9157	29.4122	26.4798
			27.1675	32.4281	24.0439	24.9038
			37.8787	37.2013	23.4796	22.3255
			27.1539	30.287	24.1427	29.6929
			30.337	34.0827	21.2363
				36.1397	28.6579
				34.1413	28.9694
				37.3864	29.3677
				32.2951
				33.3663
				28.4685
				34.7804
