# Supplementary material for: ER proteins decipher the tubulin code to regulate organelle distribution
Source: Nature. 2021 Dec 15;601(7891):132–8. doi: 10.1038/s41586-021-04204-9 (PMC8732269; doi:10.1038/s41586-021-04204-9)
Supplement: Supplementary file 16 — Source Data Extended Data Fig. 10 [file 41586_2021_4204_MOESM16_ESM.xlsx]

## Sheet: c
WT	WT-EBSS	C63 KO3	C63 KO3-EBSS	C63 KO4	C63 KO4-EBSS	p180 KO3	p180 KO3-EBSS	p180 KO4	p180 KO4-EBSS
0.449275	0.159817	0.285714	0.789474	0.565574	0.714286	0.801587	0.409836	0.6	0.394366
0.325153	0.223744	0.562682	0.669231	0.52	0.505882	0.903226	0.793388	0.615385	0.585366
0.724638	0.175824	0.532544	0.272727	0.342466	0.483871	0.775862	0.623188	0.916667	0.4375
0.541667	0.215909	0.512821	0.353535	0.829787	0.704225	0.520833	0.208	0.8125	0.235294
0.896104	0.195402	0.510703	0.142857	0.491803	0.596154	0.877551	0.340426	0.823529	0.267857
0.507463	0.187075	0.625	0.423729	0.535714	0.303571	0.414634	0.163636	0.590909	0.355556
0.91954	0.0516129	0.821429	0.385321	0.204082	0.529412	0.666667	0.121429	0.68	0.264463
0.641221	0.39604	0.517857	0.545455	0.263682	0.482143	0.609756	0.270408	0.535714	0.326531
0.545455	0.293333	0.548611	0.245614	0.657143	0.447368	0.35	0.493671	0.346939	0.0845771
0.505155	0.357895	0.526718	0.236051	0.389831	0.450867	0.8875	0.106952	0.16	0.486486
0.632479	0.38835	0.434783	0.798851	0.255639	0.376812	0.705882	0.292929	0.76087	0.276923
0.683673	0.0641026	0.514563	0.31746	0.680851	0.401786	0.684211	0.226131	1	0.147679
0.9	0.383562	0.571429	0.464646	0.44186	0.590909	0.508772	0.240964	0.952381	0.160256
0.723404	0.253968	0.331034	0.517241	0.691429	0.306667	0.673913	0.266129	0.230769	0.333333
0.769231	0.264706	0.61324	0.297659	0.878049	0.333333	0.75	0.191011	0.466667	0.589744
0.691358	0.246914	0.647482	0.42	0.728261	0.464286	0.140351	0.144	0.383333	0.168539
0.469388	0.125	0.75	0.387097	0.836364	0.465116	0.296875	0.252874	0.375	0.221154
0.425926	0.184713	0.772727	0.17037	0.729508	0.411765	0.857143	0.151724	0.454545	0.282828
0.417476	0.354331	0.9	0.566038	0.865285	0.595506	0.821429	0.436782	0.565217	0.298507
0.581818	0.254237	0.821918	0.455446	0.8	0.396135	0.978261	0.230769	0.444444	0.352941
0.325	0.179641	0.782609	0.327869	0.9	0.441667	0.953488	0.153409	0.8	0.219512
0.875	0.711538	0.870229	0.247148	0.570513	0.418033	0.875	0.139037	0.571429	0.173469
0.759259	0.395161	0.588235	0.561798	0.621277	0.409195	0.807692	0.137566	0.5625	0.117647
0.83871	0.529412	0.697674	0.538462	0.641026	0.396947	0.529412	0.166667	0.404494	0.117647
0.896552	0.128205	0.837209	0.242991	0.514286	0.343137	0.134615	0.111111	0.594595	0.13913
0.833333	0.22	0.633663	0.342857	0.730469	0.489362	0.315789	0.149351	0.178571	0.0657895
0.611111	0.124464	0.441176	0.583333	0.857143	0.701613	0.481481	0.168285	0.177419	0.236842
0.398305	0.0780142	0.301075	0.438596	0.398148	0.473684	0.820896	0.136364	0.772727	0.27551
0.512195	0.111111	0.839506	0.476562	0.483871	0.325	0.376	0.0654762	0.833333	0.102564
0.266667	0.0742857	0.606061	0.46875	0.581395	0.362319	0.528302	0.217054	0.909091	0.0746269
0.539683	0.133333	0.35	0.458904	0.619048	0.196	0.636364	0.428571	0.576923	0.315315
0.469388	0.108491	0.793103	0.311392	0.440476	0.298429	0.777778	0.122807	0.642857	0.265957
0.803571	0.425373	0.583333	0.384314	0.327273	0.243243	0.295082	0.205357	0.75	0.464286
0.645833	0.35	0.854701	0.44484	0.798077	0.278571	0.466667	0.555556	0.8	0.143617
0.622642	0.202532	0.8	0.471396	0.9	0.421875	0.441667	0.294737	0.913043	0.0898204
0.54902	0.279461	0.829876	0.193103	0.342679	0.704918	0.416667	0.266129	0.909091	0.12931
0.456522	0.347826	0.6875	0.574766	0.69	0.270833	0.496296	0.0898204	0.471698	0.117647
0.741379	0.140097	0.549296	0.454327	0.673077	0.301695	0.5625	0.0898876	0.871795	0.404494
0.704918	0.10929	0.723577	0.655629	0.596491	0.399103	0.678571	0.255682	0.761905	0.26378
0.666667	0.256604	0.724138	0.368794	0.789474	0.661184	0.486486	0.197183	0.655172	0.258373

## Sheet: d
1	1.04339	1.14545	0.597816	0.743459	0.672785	1.23304	1.22518	1.2082
1	0.94344	0.941797	0.347174	0.537512	0.532216	1.24936	1.13788	1.03006
1	1.28613	0.99558	0.383495	0.675192	0.64161	1.11231	1.14457	1.01402
1	0.960023	0.998559	0.25947	0.472076	0.390594	0.76728	0.777981	0.740935

## Sheet: e
WT	C	P	WT-E	C-E	P-E
76.9483	77.6894	77.8863	79.5247	79.8021	80.6848
76.8713	76.3835	77.5881	78.2489	79.514	80.6142
76.6749	77.2484	77.3622	80.934	79.4019	78.8906
76.962	77.2332	77.8291	79.909	79.1056	78.2908

## Sheet: f
WT-C	C-C	P-C	WT-E	C-E	P-E
0.862126	0.897104	0.886178	1.29101	2.17044	1.63738
1.02632	0.830731	0.745885	2.2408	1.00983	1.28267
0.702224	0.984737	0.494761	2.20276	0.901053	1.05652
0.675434	0.827052	0.530131	1.78569	1.97805	1.46602
0.859875	1.02541	1.2303	1.79739	2.1998	1.2574
0.822592	1.12716	0.473207	1.65898	2.47733	2.22634
0.601003	1.18066	0.837262	1.37708	1.40795	2.99521
0.686933	1.13576	0.822992	1.16241	1.56089	1.43971
0.883731	1.22001	0.592448	1.25771	1.52482	2.0698
0.768586	1.05773	0.982965	1.8079	1.82163	2.19635
1.48399	1.3789	0.868262	1.61507	1.39296	1.15664
1.37096	1.52847	0.538611	2.98009	2.13468	1.14252
1.14612	1.14329	0.710344	1.70895	1.38923	2.17036
0.617042	1.33686	0.960346	1.30652	1.59569	2.83683
1.19582	1.09469	0.49403	1.71351	2.57609	1.61307
0.671311	1.27848	0.485526	1.6524	1.86237	1.51071
0.633237	0.595903	0.656914	1.74276	1.22269	2.65542
0.676098	0.670319	0.623246	1.58225	2.98679	3.05809
0.687522	0.804883	0.378963	1.67788	1.64193	2.10594
0.897293	0.777741	0.550487	1.35832	1.51638	1.39271
0.869169	1.24809	1.03282	1.6737	1.74234	1.50728
0.678044	0.831195	1.04901	1.49483	1.9687	1.60267
0.996007	1.03405	1.74367	1.94854	1.3819	1.62393
1.04925	1.18956	1.71291	1.95314	1.33706	2.40447
1.45472	1.04468	1.27694	2.15709	1.80683	2.31572
0.866805	1.0021	0.743918	1.14735	1.75546	1.16967
0.747034	0.696618	1.46773	1.13827	1.35847	1.94527
0.711184	0.774031	0.63497	1.55325	1.37678	1.10199
1.19464	0.787221	0.669003	1.89075	1.54328	1.45267
0.825029	0.9211	1.43133	1.46188	2.37851	1.92459
0.874315	0.780281	0.952515	1.84731	1.66797	1.73222
0.87913	1.08746	0.692709	2.44753	1.94578	1.39643
1.37556	0.96544	0.384244	2.03055	2.72077	2.02136
0.678902	1.16333	0.739678	2.12324	1.5875	2.70003
1.24026	1.05161	1.33669	1.75573	1.51559	1.17441
1.85112	1.07138	1.22277	1.77074	2.03976	1.33979
0.815875	0.840507	0.948642	1.79586	3.04877	2.15099
0.798354	0.894943	1.20998	2.83724	1.93601	1.86638
1.01791	0.923094	0.446858	1.42667	1.38445	3.3141
0.729665	0.769762	0.627612	1.78411	1.30788	2.59731
0.903924	0.794519	0.712685	2.33804	2.58769	1.61803
0.974396	0.732841	0.887031	2.01989	1.75362	1.72248
1.16182	0.680968	0.685272	1.18539	1.2934	1.7957
0.767166	0.830259	0.683171	1.73315	1.42558	2.58793
0.620779	1.15008	1.25176	2.18074	1.39282	2.06788
1.01022	1.47381	1.19363	2.46167	1.18634	1.66227
0.94114	1.39704	1.29596	1.33888	2.74725	1.43304
0.896156	1.16083	1.16326	1.20028	2.45055	1.6074
1.36531	1.1168	0.721245	2.817	1.85289	2.75017
0.818115	0.687328	0.406108	1.58493	1.63442	2.2563
0.839383	0.839989	0.640735	1.90935	1.53949	2.76151
0.676355	0.759875	0.626208	2.16815	1.80274	2.82677
0.836155	0.807124	0.691154	1.64244	1.78569	2.23355
0.882308	1.07552	0.871525	1.55275	1.34639	2.10965
0.882308	1.10276	0.444453	1.4314	1.33919	1.44555
1.10995	0.933126	0.55672	2.31124	1.38093	1.44617
0.831558	1.25061	1.16171	2.17397	1.16533	1.36769
1.09062	0.991415	1.32382	2.11718	1.25859	2.09832
0.703486	0.938646	0.909705	1.44656	2.13295	1.78661
0.926353	0.978936	0.930873	1.23111	2.94171	1.78877
0.863485	0.862545	0.643547	2.09904	1.16494	1.32163
0.724964	1.36664	0.964474	1.32839	2.36524	1.30713
0.714887	1.35585	0.351802	2.26656	2.36713	1.6538
0.789716	1.28775	0.928314	1.16614	1.65861	1.8818
0.71484	1.17106	3.52115	1.81443	1.77855	1.04168
0.719377	1.0836	0.817918	1.753	1.96883	1.0756
0.874303	1.3014	1.01785	2.92721	1.75788	1.68079
0.843185	1.22451	0.947625	1.78051	1.50177	1.63842
1.09184	1.07449	1.39517	1.44711	1.83055	1.47674
0.573789	0.940031	1.14607	2.53481	2.15748	1.91879
0.875512	0.800816	2.03434	2.53481	1.70208	1.67681
0.829941	0.909794	0.706977	1.54	1.53801	1.41408
0.753011	0.793978	0.568774	1.68485	2.5281	1.46911
1.72294	0.627679	1.35645	1.29188	1.73961	1.58848
0.770088	0.749825	0.956601	2.27165	1.28721	1.22555
0.852716	0.93221	0.615818	2.06761	1.64718	1.53143
0.756591	0.748571	0.89116	1.63604	2.05611	0.998177
0.970363	1.11024	0.660107	1.62174	1.96402	2.47928
0.821803	0.769243	1.77937	1.26711	1.90419	1.59115
0.797684	0.737097	0.605873	1.22978	1.06842	1.11487
1.1862	1.0184	0.798011	1.28042	1.10274	1.07729
0.93044	1.13437	1.16495	1.38031	1.65819	1.82222
0.81456	0.948036	0.715705	1.57925	1.45006	1.20055
0.677194	1.28986	0.800671	3.73485	1.20849	1.75871
0.681697	1.18601	0.797972	2.14758	1.91847	1.62833
0.766252	1.069	0.782775	4.24264	1.43806	1.51139
0.657501	1.07475	0.604769	2.8379	1.43768	1.27361
1.05106	1.12403	1.31352	2.23871	1.29361	2.09118
0.698022	1.06533	1.38639	1.65098	1.92328	1.31832
0.694766	0.9849	0.738134	1.88491	1.6941	1.36427
0.651217	0.753277	1.44907	1.64546	2.16285	1.78071
1.10433	0.768331	1.63942	2.16117	2.07469	1.00419
0.583786	0.932582	0.750938	1.48234	1.35665	1.12132
0.80889	1.06696	0.696475	1.35132	2.02576	1.57551
0.888275	0.867838	0.507978	2.74912	1.47886	1.1138
0.887902	1.51611	1.47044	2.34613	1.17444	1.57673
0.835859	1.35332	0.718648	2.38079	1.83206	1.37177
0.974384	1.03084	0.86962	2.12305	2.36593	1.90879
0.868637	1.44179	0.942752	1.61112	1.74407	1.2509
0.927197	0.957462	0.900124	2.07005	2.03549	1.9371
0.870033	0.971958	1.33995	2.18784	2.03659	1.20446
0.538315	1.46153	1.0968	1.99168	1.14779	1.2281
0.764192	0.872541	1.02443	3.70937	1.15641	1.52739
0.78546	1.10346	1.56817	1.49358	1.80827	1.4201
0.890403	1.36007	0.867954	1.45155	1.4305	1.31964
1.4148	1.06311	1.12017	1.55573	1.60456	1.72433
2.95448	1.29912	1.02721	1.45525	1.61013	1.5785
0.67303	0.952314	1.16074	2.30768	1.79644	2.35904
0.723386	1.11601	0.964371	1.65561	1.78621	2.47922
0.862802	2.07573	1.07361	1.71713	1.71948	2.10656
0.782135	0.989102	1.08174	1.29481	1.37675	3.08107
0.758829	0.944346	0.36464	1.44398	1.23621	1.82962
1.03371	1.06223	1.26775	1.37121	1.23734	1.26333
0.839734	1.02808	1.01787	1.43	1.31992	1.68679
1.08148	1.13852	1.03862	2.43588	1.79671	1.66631
1.2998	1.01258	1.51413	1.68137	1.52732	2.03239
1.03985	1.31487	1.27759	1.45989	1.60715	1.21448
0.688021	2.47888	1.12392	1.21464	1.87006	1.73721
0.580983	1.41181	1.38493	1.93321	1.81007	1.29056
0.652267	1.20426	0.806465	1.44056	2.34255	1.14257
0.875989	0.969072	0.749905	2.03269	1.66207	1.83051
1.29623	0.886914	1.31797	1.31301	1.74483	1.7326
0.619367	1.24209	1.30909	1.8747	2.15279	1.78234
1.31563	1.31861	1.01113	1.78744	1.76833	1.63562
1.45424	0.924581	0.686367	1.40739	1.79291	1.57636
0.71228	0.90524	1.64304	1.22821	1.53846	1.28796
1.27281	1.21718	1.03767	1.81025	2.36799	1.14527
1.07864	1.5579	1.3745	0.876908	2.30378	1.41041
1.68565	1.33492	0.459954	1.14247	2.2943	1.29296
1.0721	1.39806	2.09582	1.84432	1.3457	1.21502
1.20545	1.24132	0.657411	0.951859	3.7086	2.26394
0.943179	1.06859	0.515677	2.22768	1.6159	1.6615
0.849202	1.27317	0.754083	1.41234	1.88206	1.65728
1.3931	1.07225	1.11544	1.54042	1.40507	1.57552
1.31982	1.1408	1.23137	1.3873	1.69552	1.58108
1.12938	1.22558	1.31556	1.79727	1.55385	2.82569
1.24205	0.805166	0.616025	1.55244	1.14408	2.07733
1.04805	0.940256	0.844972	1.43002	1.47769	2.07915
1.02119	1.07869	1.06881	1.06231	2.01932	1.74217
0.797187	1.01252	1.30496	1.3978	2.43971	2.11337
1.34025	1.27597	1.33935	1.44083	2.97285	2.08863
1.37628	1.0211	1.24889	1.36524	1.47024	1.74985
0.911498	1.00092	1.3933	1.96226	1.46901	1.80276
0.701828	1.43057	1.55044	1.53496	1.99981	2.05959
0.554501	1.20155	0.861052	0.842713	1.51928	1.58123
0.892885	1.25137	0.629821	0.857319	1.56198	1.54248
0.668026	1.45857	0.773605	1.82567	1.26313	2.01305
0.792094	1.46773	1.16035	1.12899	1.28448	1.44145
1.84128	1.39679	1.49855	1.39335	1.99111	1.45312
0.824998	0.918893	2.42541	1.31421	1.48301	3.37276
1.4999	0.796205	1.00002	2.05589	1.68143	1.517
1.09474	1.37024	1.87791	1.79008	2.24299	2.4965
1.51422	1.19198	0.9023	1.71182	1.6999	1.52529
0.748199	1.23571	1.30675	0.948695	1.19452	2.52309
0.841255	0.89819	1.83097	2.05731	2.27744	2.16283
1.64352	1.17121	1.15591	1.68309	1.86705	2.30363
2.01306	1.11607	1.20502	1.69901	1.72037	2.46877
1.29934	1.22254	2.38806	1.53358	1.82785	2.22896
1.42814	0.899123	1.35843	1.4635	1.09745	1.85108
1.10821	0.796367	1.53112	1.69786	2.37185	1.82046
1.17448	1.41904	1.06246	1.85268	1.90059	3.21998
1.70465	1.25244	1.1921	1.65958	1.85736	1.46752
1.70586	0.817163	1.03377	1.05401	1.34295	1.61342
1.01712	1.3433	1.01955	1.90844	1.87649	1.77129
1.02196	1.14215	0.509732	2.18854	2.11881	1.72545
0.79609	0.984427	0.691401	1.60702	1.62844	1.85854
1.41458	1.62011	0.688183	1.49294	1.54338	1.12078
0.92169	1.53361	1.06675	2.00204	1.75981	2.31869
0.851481	1.60238	1.19211	1.88022	1.66731	1.61147
0.872414	1.43804	0.892177	1.26268	1.3215	1.78168
1.10806	1.2309	2.05105	1.74591	1.39956	1.63753
1.06022	1.1427	1.37996	1.34799	1.66589	1.7327
1.38361	1.09808	1.09974	1.25798	1.9556	1.79055
0.980735	1.04987	1.19203	2.68109	1.12664	1.29275
1.07061	0.976572	0.996506	1.3827	1.00997	2.06027
0.883516	1.46233	1.199	1.72425	1.27572	1.61442
1.03559	0.791588	1.32013	1.82526	1.93044	1.28452
1.58461	0.817209	1.24905	1.56403	1.76635	1.28475
1.40328	0.92813	1.29379	1.49919	1.51683	1.17966
1.1111	1.26459	1.1592	1.0645	2.13931	2.04847
1.06995	1.10251	0.682647	1.43806	1.5975	1.02495
0.804823	1.05097	0.901271	2.39552	1.24684	2.70847
0.842876	1.0352	1.45783	2.59758	1.51515	1.92682
0.839782	1.35525	0.810972	2.00006	1.86343	2.76354
1.19022	1.22993	0.906985	2.37527	2.11689	1.46991
0.916563	1.04742	1.16087	1.77884	1.4421	1.81908
1.62139	1.41165	1.12825	1.57689	1.76679	2.07861
1.15339	1.44845	1.36256	2.0769	1.57397	1.27439
0.871706	1.13102	0.814193	1.62101	1.93193	1.62604
1.26758	0.87724	0.802487	1.69757	1.95872	1.72888
0.936987	1.00178	1.05405	1.88503	1.83253	1.54707
1.06849	1.15764	0.728699	1.61054	1.83978	2.58927
1.52979	1.43558	0.982145	1.90826	1.59124	1.53936
1.17592	0.995117	1.05083	1.82995	3.93332	1.53913
1.28163	1.09411	1.41112	3.27707	2.00981	2.08628
1.11458	1.04709	1.5958	2.3199	2.49565	2.0851
1.10783	0.838051	1.90696	2.07999	2.10709	1.89429
1.44587	0.921861	1.29308	2.09271	2.80527	1.77229
1.84448	0.806033	0.682044	1.89449	2.9321	2.37453
1.2471	0.917641	0.741479	1.73914	1.35124	2.23648

## Sheet: h
	WT					p180 KO
	1	1	1			0.965971	0.985747	0.996993
	0.150354	0.0849111	0.174611			0.0816405	0.0854994	0.132978
	0.15175	0.118683	0.231067			0.0773692	0.0655592	0.128768
	0.486742	0.470848	0.354234			0.169948	0.160779	0.137447
	0.796215	0.721192	1.00302			0.79606	0.710489	0.618345
	0.881732	0.855007	1.25885			1.13605	0.832761	0.684624

## Sheet: i
GT				pE
0	0.5	2		0	0.5	2
1	1.35442	2.12237		1	0.802287	0.881198
1	0.757919	0.755453		1	0.984764	0.909802
1	0.779084	0.496917		1	1.32639	1.41521
1	0.977763	1.28857		1	0.718089	0.70497
1	0.680119	0.555582		1	1.29601	0.949666

## Sheet: l
mEme-Sec61b+3.1	mEme-Sec61b+TTLL7	p180s-mEme+3.1	p180s-mEme+TTLL7	p180L-mEme+3.1	p180L-mEme+TTLL7
0	0	0	55	10	88
0	0	0	54	8	84
0	0	0	49	11	80
0	0	0	57	7	86

## Sheet: m
Untreated	EBSS 2h	puro 2h
6	16	20
14	12	22
10	12	24
11	13	21
8	15	25
8	10	18
